# Supplementary material for: Genomic Comparison of Eight Closed Genomes of Multidrug-Resistant Salmonella enterica Strains Isolated From Broiler Farms and Processing Plants in Trinidad and Tobago
Source: Front Microbiol. 2022 May 10;13:863104. doi: 10.3389/fmicb.2022.863104 (PMC9127609; doi:10.3389/fmicb.2022.863104)
Supplement: Supplementary file 1 [file Table_1.XLSX]

## Sheet: cgMLST_results
Supplementary Table 1. List of genes used in the cgMLST and their alleles per strain.
Target	Begin	End	GenBank gene	GenBank product	GenBank protein_id	CFSAN103796	CFSAN103854	CFSAN103872	CFSAN103852	CFSAN103840	CFSAN103828	CFSAN103816	CFSAN103862
SEN0001	101	2563	thrA	bifunctional aspartokinase I/homoserine dehydrogenase I	YP_002242168.1	11	32	34	18	41	37	11	38
SEN0002	2565	3494	thrB	homoserine kinase	YP_002242169.1	12	33	35	9	41	38	12	2
SEN0004	4878	5651	yaaA	hypothetical protein	YP_002242171.1	12	28	29	6	3	32	12	3
SEN0005	5730	7160	yaaJ	amino-acid transport protein	YP_002242172.1	12	34	35	21	42	38	12	39
SEN0006	7429	8382	talB	transaldolase B	YP_002242173.1	10	25	26	15	32	29	10	31
SEN0007	8493	9083	mogA	molybdenum cofactor biosynthesis protein MogA	YP_002242174.1	11	13	25	17	2	28	11	30
SEN0008	9140	9706	yaaH	hypothetical protein	YP_002242175.1	7	3	3	10	21	19	7	20
SEN0009	9856	10569	htgA	hypothetical protein	YP_002242176.1	10	28	30	16	33	32	10	33
SEN0010	10605	11009	yaaI	hypothetical protein	YP_002242177.1	11	3	22	17	25	24	11	2
SEN0011	11358	13274	dnaK	molecular chaperone DnaK	YP_002242178.1	14	36	38	22	45	41	42	43
SEN0012	13360	14499	dnaJ	chaperone protein DnaJ	YP_002242179.1	10	23	27	16	31	23	10	30
SEN0013	14780	15727		regulatory protein	YP_002242180.1	11	29	30	17	35	33	11	2
SEN0014	15854	16198		hypothetical protein	YP_002242181.1	1	3	1	1	16	10	1	2
SEN0015	16259	16792		hypothetical protein	YP_002242182.1	11	21	23	1	27	25	11	2
SEN0016	16809	17252		hypothetical protein	YP_002242183.1	8	18	5	24	21	20	8	2
SEN0020	24235	24777	bcfA	fimbrial subunit	YP_002242187.1	3	3	1	12	21	25	3	2
SEN0021	24878	25564	bcfB	fimbrial chaperone	YP_002242188.1	8	8	4	13	25	24	8	2
SEN0022	25569	28190	bcfC	fimbrial usher protein	YP_002242189.1	43	45	46	31	51	49	43	5
SEN0023	28191	29198	bcfD	fimbrial subunit	YP_002242190.1	11	30	32	18	39	35	11	2
SEN0024	29199	29744	bcfF	fimbrial subunit	YP_002242191.1	11	28	11	17	31	8	11	2
SEN0026	30244	30975	bcfH	fimbrial chaperone	YP_002242193.1	11	27	22	17	32	30	11	2
SEN0027	31039	31884	bcfH	hypothetical protein	YP_002242194.1	12	29	30	19	36	34	12	3
SEN0039	45944	47110	nhaA	pH-dependent sodium/proton antiporter	YP_002242206.1	32	33	34	20	39	37	12	25
SEN0040	47172	48071	nhaR	transcriptional activator NhaR	YP_002242207.1	11	29	31	38	35	3	11	2
SEN0041	48126	50165		glycosyl hydrolase	YP_002242208.1	12	28	29	18	37	33	12	3
SEN0042	50205	51578		transporter	YP_002242209.1	13	30	31	20	35	4	13	3
SEN0043	52034	52297	rpsT	30S ribosomal protein S20	YP_002242210.1	1	1	1	1	1	1	1	1
SEN0044	52403	52618	yaaY	hypothetical protein	YP_002242211.1	3	3	3	1	8	3	3	2
SEN0045	52626	53564	ribF	bifunctional riboflavin kinase/FMN adenylyltransferase	YP_002242212.1	13	28	13	18	26	32	13	2
SEN0046	53609	56443	ileS	isoleucyl-tRNA synthetase	YP_002242213.1	11	29	30	19	35	33	11	2
SEN0047	56443	56943	lspA	lipoprotein signal peptidase	YP_002242214.1	10	22	23	1	5	26	10	2
SEN0048	57098	57547	slpA	FkbB-type 16 kD peptidyl-prolyl cis-trans isomerase	YP_002242215.1	1	1	14	1	16	1	1	1
SEN0049	57550	58500	ispH	4-hydroxy-3-methylbut-2-enyl diphosphate reductase	YP_002242216.1	13	31	32	20	7	35	13	25
SEN0053	60861	61547		transcriptional regulatory protein citb	YP_002242218.1	10	23	17	1	9	17	10	18
SEN0054	61549	63168		sensor kinase	YP_002242219.1	14	37	38	46	44	41	42	30
SEN0059	68386	69429	citC2	[citrate (pro-3S)-lyase] ligase	YP_002242224.1	14	30	32	20	36	11	14	24
SEN0060	69459	69752	citD2	citrate lyase subunit gamma	YP_002242225.1	1	1	1	10	4	1	1	4
SEN0061	69749	70618	citE2	citrate lyase subunit beta	YP_002242226.1	12	30	32	40	37	35	12	24
SEN0062	70629	72149	citF2	citrate lyase subunit alpha	YP_002242227.1	12	32	34	38	40	37	12	26
SEN0064	72678	73586	citG2	citg protein	YP_002242229.1	10	24	26	15	33	29	10	30
SEN0065	73766	74587	dapB	dihydrodipicolinate reductase	YP_002242230.1	12	32	34	20	39	37	12	24
SEN0066	75449	76597	carA	carbamoyl phosphate synthase small subunit	YP_002242231.1	12	30	32	18	37	35	12	2
SEN0067	76616	79843	carB	carbamoyl phosphate synthase large subunit	YP_002242232.1	12	33	35	21	41	38	12	3
SEN0068	80117	80512	caiF	DNA-binding transcriptional activator CaiF	YP_002242233.1	4	4	11	3	13	3	4	2
SEN0069	80590	81186	caiE	carnitine operon protein CaiE	YP_002242234.1	10	24	25	26	29	9	10	5
SEN0071	81296	82081	caiD	carnitinyl-CoA dehydratase	YP_002242235.1	12	28	30	11	36	33	12	22
SEN0072	82135	83688	caiC	crotonobetaine/carnitine-CoA ligase	YP_002242236.1	14	36	37	25	43	40	14	41
SEN0073	83751	84968	caiB	crotonobetainyl-CoA:carnitine CoA-transferase	YP_002242237.1	11	31	32	20	37	9	11	35
SEN0074	85080	86222	caiA	crotonobetainyl-CoA dehydrogenase	YP_002242238.1	11	28	30	16	36	33	11	34
SEN0075	86257	87774	caiT	L-carnitine/gamma-butyrobetaine antiporter	YP_002242239.1	12	33	35	46	42	38	12	39
SEN0076	88255	89025	fixA	electron transfer flavoprotein FixA	YP_002242240.1	11	28	8	17	5	30	11	31
SEN0077	89041	89982	fixB	electron transfer flavoprotein FixB	YP_002242241.1	11	28	29	17	22	32	11	33
SEN0078	90032	91318	fixC	oxidoreductase FixC	YP_002242242.1	11	30	32	36	40	35	11	37
SEN0079	91333	91602	fixX	ferredoxin like protein FixX	YP_002242243.1	9	22	24	14	29	26	9	5
SEN0080	91749	93089	yaaU	metabolite transport protein	YP_002242244.1	10	27	28	15	35	32	10	33
SEN0081	93178	93408		lipoprotein	YP_002242245.1	7	9	4	1	1	1	7	1
SEN0084	94340	94630		hypothetical protein	YP_002242247.1	1	18	10	13	21	20	1	5
SEN0085	95528	97417		sulfatase	YP_002242248.1	11	31	33	19	40	36	11	37
SEN0088	98347	100209	kefC	glutathione-regulated potassium-efflux system protein KefC	YP_002242250.1	11	30	31	17	38	34	11	36
SEN0089	100408	100887	folA	dihydrofolate reductase	YP_002242251.1	9	4	7	13	23	21	9	22
SEN0090	100993	101841	apaH	diadenosine tetraphosphatase	YP_002242252.1	10	27	28	9	34	31	10	32
SEN0091	101852	102229	apaG	ApaG protein	YP_002242253.1	2	1	1	5	1	1	2	12
SEN0092	102232	103053	ksgA	dimethyladenosine transferase	YP_002242254.1	10	4	27	9	24	30	10	19
SEN0093	103050	104039	pdxA	4-hydroxythreonine-4-phosphate dehydrogenase	YP_002242255.1	10	28	30	9	25	33	10	20
SEN0094	104039	105325	surA	peptidyl-prolyl cis-trans isomerase SurA	YP_002242256.1	11	30	32	10	22	34	11	22
SEN0095	105379	107739	imp	organic solvent tolerance protein	YP_002242257.1	15	34	36	47	43	39	15	40
SEN0096	107993	108805	djlA	Dna-J like membrane chaperone protein	YP_002242258.1	11	27	29	10	2	31	11	21
SEN0097	108900	109559	rluA	23S rRNA/tRNA pseudouridine synthase A	YP_002242259.1	9	9	25	4	5	28	9	5
SEN0098	109571	112477	hepA	ATP-dependent helicase HepA	YP_002242260.1	14	38	40	51	47	44	14	29
SEN0099	112651	115002	polB	DNA polymerase II	YP_002242261.1	13	33	35	44	40	38	13	39
SEN0101	116184	116603		hypothetical protein	YP_002242263.1	10	21	23	9	5	25	10	26
SEN0102	116609	117304	araD	L-ribulose-5-phosphate 4-epimerase	YP_002242264.1	10	28	30	9	35	32	10	33
SEN0103	117445	118947	araA	L-arabinose isomerase	YP_002242265.1	11	32	34	10	40	37	11	38
SEN0104	118958	120667	araB	ribulokinase	YP_002242266.1	14	36	38	22	41	11	14	4
SEN0105	121007	121852	araC	DNA-binding transcriptional regulator AraC	YP_002242267.1	12	33	34	40	37	36	12	3
SEN0106	121971	122738	yabI	DedA family integral membrane protein	YP_002242268.1	10	22	23	30	27	6	10	2
SEN0108	123468	125078	thiP	thiamine transporter membrane protein	YP_002242270.1	12	30	31	38	35	34	12	3
SEN0110	126215	127873	yabN	transcriptional regulator SgrR	YP_002242272.1	12	34	36	11	42	39	12	40
SEN0111	128743	129348	leuD	isopropylmalate isomerase small subunit	YP_002242275.1	10	23	25	9	24	27	10	2
SEN0112	129359	130759	leuC	isopropylmalate isomerase large subunit	YP_002242276.1	12	33	35	11	34	38	12	4
SEN0113	130762	131853	leuB	3-isopropylmalate dehydrogenase	YP_002242277.1	12	30	32	11	27	34	12	27
SEN0114	131853	133424	leuA	2-isopropylmalate synthase	YP_002242278.1	14	34	36	13	41	38	14	39
SEN0115	133512	133598	leuL	leu operon leader peptide	YP_002242279.1	1	1	1	1	1	1	1	1
SEN0116	134255	135199	leuO	leucine transcriptional activator	YP_002242280.1	12	30	31	11	35	33	12	20
SEN0117	135584	137245	ilvI	acetolactate synthase 3 catalytic subunit	YP_002242281.1	12	29	31	40	36	34	12	30
SEN0119	138023	139027	fruR	DNA-binding transcriptional regulator FruR	YP_002242283.1	10	28	30	9	33	32	10	29
SEN0120	139633	140091	yabB	cell division protein MraZ	YP_002242284.1	2	1	1	1	1	1	2	1
SEN0121	140093	141034	mraW	S-adenosyl-methyltransferase MraW	YP_002242285.1	10	3	29	9	31	3	10	2
SEN0122	141031	141396	ftsL	cell division protein FtsL	YP_002242286.1	4	4	14	7	4	6	4	2
SEN0123	141412	143178	ftsI	penicillin-binding protein 3	YP_002242287.1	12	33	35	20	41	38	12	39
SEN0125	144649	146007	murF	UDP-N-acetylmuramoyl-tripeptide--D-alanyl-D- alanine ligase	YP_002242289.1	10	30	32	17	38	35	10	36
SEN0127	147086	148402	murD	UDP-N-acetylmuramoyl-L-alanyl-D-glutamate synthetase	YP_002242291.1	11	30	32	17	38	35	11	36
SEN0128	148489	149646	ftsW	cell division protein FtsW	YP_002242292.1	12	33	35	11	9	36	12	37
SEN0129	149643	150710	murG	undecaprenyldiphospho-muramoylpentapeptide beta-N- acetylglucosaminyltransferase	YP_002242293.1	12	30	32	18	37	35	12	27
SEN0130	150829	152304	murC	UDP-N-acetylmuramate--L-alanine ligase	YP_002242294.1	12	32	34	20	40	37	12	38
SEN0132	153219	154049	ftsQ	cell division protein FtsQ	YP_002242296.1	4	17	10	2	2	19	4	20
SEN0133	154046	155308	ftsA	cell division protein FtsA	YP_002242297.1	14	29	31	19	35	12	14	33
SEN0134	155369	156520	ftsZ	cell division protein FtsZ	YP_002242298.1	12	33	35	21	20	37	12	38
SEN0135	156621	157538	lpxC	UDP-3-O-[3-hydroxymyristoyl] N-acetylglucosamine deacetylase	YP_002242299.1	4	4	4	14	7	24	4	25
SEN0136	157886	158314	yacA	SecA regulator SecM	YP_002242300.1	3	3	14	1	7	3	3	15
SEN0137	158376	161081	secA	preprotein translocase subunit SecA	YP_002242301.1	12	33	35	11	41	38	12	25
SEN0138	161233	161628	mutT	nucleoside triphosphate pyrophosphohydrolase	YP_002242302.1	10	26	27	9	30	11	10	2
SEN0142	163674	163865	yacG	zinc-binding protein	YP_002242304.1	1	1	1	2	1	1	1	1
SEN0143	163875	164618	yacF	hypothetical protein	YP_002242305.1	9	28	30	8	2	33	9	34
SEN0144	164618	165238	coaE	dephospho-CoA kinase	YP_002242306.1	9	6	11	8	22	6	9	21
SEN0145	165464	166507	guaC	guanosine 5'-monophosphate oxidoreductase	YP_002242307.1	10	29	31	9	37	33	10	34
SEN0147	167730	169115	hofB	hypothetical protein	YP_002242309.1	14	33	35	20	41	38	14	39
SEN0148	169125	169562	ppdD	major pilin subunit	YP_002242310.1	9	23	18	1	25	24	9	22
SEN0149	169784	170530	nadC	nicotinate-nucleotide pyrophosphorylase	YP_002242311.1	10	29	31	16	35	33	10	34
SEN0150	170765	171328	ampD	N-acetyl-anhydromuranmyl-L-alanine amidase	YP_002242312.1	8	17	3	11	2	3	8	18
SEN0151	171325	172179	ampE	regulatory protein AmpE	YP_002242313.1	10	29	31	17	38	34	10	36
SEN0152	172271	173221		glycosyl hydrolase	YP_002242314.1	10	27	29	16	37	33	10	34
SEN0153	173221	174627		symporter	YP_002242315.1	11	32	34	18	39	37	11	33
SEN0154	174791	176161	aroP	aromatic amino acid transporter	YP_002242316.1	16	39	41	27	48	44	16	46
SEN0155	176727	177491	pdhR	transcriptional regulator PdhR	YP_002242317.1	1	22	24	14	30	27	1	28
SEN0156	177651	180314	aceE	pyruvate dehydrogenase subunit E1	YP_002242318.1	12	35	37	41	44	40	12	30
SEN0157	180329	182212	aceF	dihydrolipoamide acetyltransferase	YP_002242319.1	12	35	37	22	42	40	12	36
SEN0158	182414	183838	lpdA	dihydrolipoamide dehydrogenase	YP_002242320.1	11	30	32	10	37	35	11	31
SEN0159	184127	184411		hypothetical protein	YP_002242321.1	4	19	20	8	2	23	4	2
SEN0160	184449	185240		hypothetical protein	YP_002242322.1	12	26	28	11	32	13	12	27
SEN0162	187264	189861	acnB	bifunctional aconitate hydratase 2/2-methylisocitrate dehydratase	YP_002242324.1	13	34	36	40	44	39	13	41
SEN0165	191377	191739	yacL	hypothetical protein	YP_002242327.1	8	10	4	1	13	23	8	24
SEN0166	191974	192927	kdgT	2-keto-3-deoxygluconate permease	YP_002242328.1	11	13	32	19	18	35	11	36
SEN0167	192924	194195		hypothetical protein	YP_002242329.1	12	33	35	39	43	38	12	40
SEN0169	195178	195945		transcriptional regulator	YP_002242331.1	9	28	30	15	36	33	9	34
SEN0170	195975	196769	speD	S-adenosylmethionine decarboxylase	YP_002242332.1	11	29	31	18	17	34	11	27
SEN0171	196790	197650	speE	spermidine synthase	YP_002242333.1	12	32	34	20	40	37	12	38
SEN0172	197757	198104	yacC	hypothetical protein	YP_002242334.1	9	3	5	12	20	3	9	17
SEN0173	198306	199916	cueO	multicopper oxidase	YP_002242335.1	12	32	34	19	40	37	12	38
SEN0174	199994	202384	gcd	glucose dehydrogenase	YP_002242336.1	11	33	35	20	42	38	11	39
SEN0175	202590	203126	hpt	hypoxanthine phosphoribosyltransferase	YP_002242337.1	10	8	28	16	32	30	10	2
SEN0176	203184	203846	yadF	carbonic anhydrase	YP_002242338.1	1	5	21	1	25	23	1	2
SEN0177	203955	204881	yadG	ABC transporter ATP-binding protein	YP_002242339.1	1	27	28	16	32	6	1	2
SEN0178	204878	205648	yadH	ABC transporter	YP_002242340.1	30	31	33	43	40	36	10	38
SEN0180	206856	209402	stiC	fimbrial usher	YP_002242342.1	13	26	28	18	36	31	13	33
SEN0181	209429	210112	stiB	fimbrial chaperone	YP_002242343.1	10	24	25	32	20	28	10	29
SEN0183	211069	211509	yadI	PTS system transporter subunit IIA	YP_002242345.1	1	23	24	27	2	26	1	28
SEN0184	211571	212800	yadE	hypothetical protein	YP_002242346.1	13	33	35	20	41	38	13	39
SEN0185	212807	213187	panD	aspartate alpha-decarboxylase	YP_002242347.1	8	19	3	8	12	21	8	5
SEN0186	213282	214136	panC	pantoate--beta-alanine ligase	YP_002242348.1	10	28	29	16	5	32	10	5
SEN0189	215650	217068	pcnB	poly(A) polymerase I	YP_002242351.1	11	31	33	18	38	36	11	2
SEN0190	217209	218150	yadB	glutamyl-Q tRNA(Asp) synthetase	YP_002242352.1	13	10	31	5	37	34	13	35
SEN0191	218174	218629	dksA	RNA polymerase-binding transcription factor	YP_002242353.1	1	2	1	1	1	1	1	1
SEN0192	218806	219510	sfsA	sugar fermentation stimulation protein A	YP_002242354.1	12	27	29	17	34	32	12	5
SEN0193	219527	220057	ligT	2'-5' RNA ligase	YP_002242355.1	8	29	30	19	18	33	8	6
SEN0195	222700	225222	mrcB	penicillin-binding protein 1b	YP_002242357.1	13	33	35	20	41	38	13	39
SEN0197	227807	228604	fhuC	iron-hydroxamate transporter ATP-binding subunit	YP_002242359.1	11	32	34	20	39	3	11	37
SEN0198	228604	229494	fhuD	iron-hydroxamate transporter substrate-binding subunit	YP_002242360.1	12	30	32	15	39	35	12	37
SEN0199	229491	231548	fhuB	iron-hydroxamate transporter permease subunit	YP_002242361.1	12	30	32	41	38	35	12	36
SEN0207	239039	240319	hemL	glutamate-1-semialdehyde aminotransferase	YP_002242369.1	13	37	39	23	44	42	13	43
SEN0208	240489	241910	yadQ	chloride channel protein	YP_002242370.1	11	30	32	18	37	35	11	27
SEN0209	241992	242336	yadR	iron-sulfur cluster insertion protein ErpA	YP_002242371.1	4	4	10	11	20	19	4	17
SEN0210	242437	243060	yadS	hypothetical protein	YP_002242372.1	4	26	28	16	32	31	4	5
SEN0211	243097	243897	btuF	vitamin B12-transporter protein BtuF	YP_002242373.1	11	27	29	14	28	32	11	33
SEN0213	244673	246190	dgt	deoxyguanosinetriphosphate triphosphohydrolase	YP_002242375.1	11	32	34	20	33	37	11	2
SEN0214	246320	247747	htrA	serine endoprotease	YP_002242376.1	11	30	31	18	3	34	11	3
SEN0215	247900	249057	cdaR	carbohydrate diacid transcriptional activator CdaR	YP_002242377.1	12	39	41	28	45	44	12	5
SEN0217	252332	252718	yaeH	hypothetical protein	YP_002242379.1	3	3	3	9	15	7	3	2
SEN0218	252965	254266		inner membrane protein	YP_002242380.1	12	30	32	19	37	35	12	24
SEN0219	254303	255127	dapD	2,3,4,5-tetrahydropyridine-2,6-carboxylate N-succinyltransferase	YP_002242381.1	10	31	32	39	35	34	10	2
SEN0220	255157	257829	glnD	PII uridylyl-transferase	YP_002242382.1	15	39	40	26	45	43	15	4
SEN0221	258067	258861	map	methionine aminopeptidase	YP_002242383.1	9	24	1	16	25	27	9	2
SEN0223	259312	260037	rpsB	30S ribosomal protein S2	YP_002242385.1	3	3	3	7	3	3	3	2
SEN0224	260295	261146	tsf	elongation factor Ts	YP_002242386.1	8	10	7	32	21	28	8	2
SEN0225	261291	262016	pyrH	uridylate kinase	YP_002242387.1	7	3	13	11	2	3	7	2
SEN0226	262163	262720	frr	ribosome recycling factor	YP_002242388.1	7	6	5	11	2	5	7	2
SEN0227	262861	264057	dxr	1-deoxy-D-xylulose 5-phosphate reductoisomerase	YP_002242389.1	11	11	27	17	6	29	11	2
SEN0228	264370	265128	uppS	undecaprenyl pyrophosphate synthase	YP_002242390.1	7	4	4	13	1	17	7	1
SEN0229	265141	265998	cdsA	CDP-diglyceride synthase	YP_002242391.1	11	24	25	16	3	26	11	3
SEN0230	266010	267362	yaeL	zinc metallopeptidase RseP	YP_002242392.1	11	32	34	20	38	37	11	2
SEN0232	269931	270416	hlpA	periplasmic chaperone	YP_002242394.1	2	1	1	2	10	1	2	1
SEN0233	270420	271445	lpxD	UDP-3-O-[3-hydroxymyristoyl] glucosamine N-acyltransferase	YP_002242395.1	9	3	3	13	20	3	9	2
SEN0234	271551	272006	fabZ	(3R)-hydroxymyristoyl-ACP dehydratase	YP_002242396.1	7	13	1	5	6	9	7	3
SEN0235	272010	272798	lpxA	UDP-N-acetylglucosamine acyltransferase	YP_002242397.1	11	25	13	15	29	6	11	27
SEN0236	272798	273946	lpxB	lipid-A-disaccharide synthase	YP_002242398.1	10	29	30	17	35	33	10	2
SEN0237	273943	274539	rnhB	ribonuclease HII	YP_002242399.1	11	27	29	18	7	20	11	7
SEN0238	274563	278045	dnaE	DNA polymerase III subunit alpha	YP_002242400.1	12	30	32	36	38	35	12	2
SEN0239	278058	279017	accA	acetyl-CoA carboxylase carboxyltransferase subunit alpha	YP_002242401.1	7	27	29	18	33	32	7	2
SEN0241	281036	283177	ldcC	lysine decarboxylase	YP_002242403.1	13	32	34	45	41	37	13	4
SEN0242	283233	283622	yaeR	hypothetical protein	YP_002242404.1	9	7	23	15	2	15	9	2
SEN0243	283766	284977	tilS	tRNA(Ile)-lysidine synthetase	YP_002242405.1	12	33	35	20	39	38	12	2
SEN0245	285061	285321	rof	Rho-binding antiterminator	YP_002242406.1	1	3	3	5	11	1	1	2
SEN0247	285706	286251	yaeQ	hypothetical protein	YP_002242408.1	3	24	25	14	29	27	3	2
SEN0248	286248	286670	yaeJ	peptidyl-tRNA hydrolase domain-containing protein	YP_002242409.1	8	17	18	12	22	21	8	2
SEN0249	286702	287403		lipoprotein involved with copper homeostasis and adhesion	YP_002242410.1	1	24	26	9	31	29	1	2
SEN0250	287477	289195	proS	prolyl-tRNA synthetase	YP_002242411.1	11	30	32	18	36	35	11	3
SEN0251	289306	290013	yaeB	hypothetical protein	YP_002242412.1	9	26	8	15	30	29	9	2
SEN0252	290010	290414	rcsF	outer membrane lipoprotein	YP_002242413.1	6	2	2	9	16	2	6	2
SEN0253	290533	291348	metQ	DL-methionine transporter substrate-binding subunit	YP_002242414.1	11	4	32	19	36	35	11	3
SEN0255	292033	293064	metN	DL-methionine transporter ATP-binding subunit	YP_002242416.1	11	5	29	17	32	8	11	3
SEN0256	293254	293820	yaeD	D,D-heptose 1,7-bisphosphate phosphatase	YP_002242417.1	11	30	31	17	35	34	11	2
SEN0257	300037	300840	dkgB	2,5-diketo-D-gluconate reductase B	YP_002242418.1	12	29	31	19	3	34	12	35
SEN0258	300861	301775	yafC	hypothetical protein	YP_002242419.1	10	27	29	18	2	32	10	33
SEN0259	301880	303055		drug efflux protein	YP_002242420.1	12	31	33	36	2	34	12	37
SEN0260	303208	303987	yafD	hypothetical protein	YP_002242421.1	13	29	31	5	3	34	13	36
SEN0261	304065	304835	yafE	methyltransferase	YP_002242422.1	13	31	32	19	38	35	13	36
SEN0262	304891	306258	mltD	membrane-bound lytic murein transglycosylase D	YP_002242423.1	11	31	33	17	3	8	11	3
SEN0263	306330	307085	gloB	hydroxyacylglutathione hydrolase	YP_002242424.1	10	29	30	17	2	30	10	2
SEN0264	307120	307842	yafS	hypothetical protein	YP_002242425.1	11	29	30	17	2	33	11	2
SEN0265	307839	308306	rnhA	ribonuclease H	YP_002242426.1	8	5	20	13	22	21	8	2
SEN0266	308370	309101	dnaQ	DNA polymerase III subunit epsilon	YP_002242427.1	10	26	28	15	32	31	10	2
SEN0289	329433	330152		outer membrane adhesin	YP_002242442.1	9	19	24	1	21	26	9	2
SEN0290	330483	330890		hypothetical protein	YP_002242443.1	1	1	15	1	8	7	1	2
SEN0291	331200	331967	yafV	hypothetical protein	YP_002242444.1	11	30	32	17	29	35	11	3
SEN0292	332076	334520	fadE	acyl-CoA dehydrogenase	YP_002242445.1	13	36	38	21	43	41	13	3
SEN0293	334760	335338	gmhA	phosphoheptose isomerase	YP_002242446.1	11	26	28	16	20	15	11	3
SEN0294	335551	336318	yafJ	hypothetical protein	YP_002242447.1	11	27	17	17	32	31	11	2
SEN0296	337279	338334	dinP	DNA polymerase IV	YP_002242449.1	12	32	33	18	38	35	12	36
SEN0298	339689	340303	prfH	peptide chain release factor-like protein	YP_002242451.1	11	31	32	17	27	35	11	3
SEN0299	340458	341915	pepD	aminoacyl-histidine dipeptidase	YP_002242452.1	10	31	32	18	37	35	10	36
SEN0300	342164	342622	gpt	xanthine-guanine phosphoribosyltransferase	YP_002242453.1	1	2	2	2	2	2	1	7
SEN0301	342711	343955	frsA	fermentation/respiration switch protein	YP_002242454.1	11	28	29	33	36	32	11	3
SEN0302	344013	344414	crl	DNA-binding transcriptional regulator Crl	YP_002242455.1	1	1	1	7	17	16	1	3
SEN0303	344465	345517	phoE	outer membrane phosphoporin protein E	YP_002242456.1	11	28	30	17	34	33	11	2
SEN0304	345800	346903	proB	gamma-glutamyl kinase	YP_002242457.1	10	27	28	16	33	31	10	32
SEN0305	346915	348162	proA	gamma-glutamyl phosphate reductase	YP_002242458.1	10	30	32	17	37	35	10	36
SEN0320	359010	360335	stbD	fimbrial protein	YP_002242470.1	13	31	33	18	38	36	13	3
SEN0321	360340	362901	stbC	outer membrane fimbrial usher protein	YP_002242471.1	14	34	36	44	41	39	14	4
SEN0323	363708	364244	stbA	fimbrial protein	YP_002242473.1	12	31	33	20	37	32	12	2
SEN0324	364877	365641		transmembrane regulator	YP_002242474.1	11	29	31	17	36	33	11	2
SEN0326	366416	367990		rtn protein	YP_002242476.1	11	29	31	16	35	34	11	2
SEN0327	368090	368833		transmembrane regulator	YP_002242477.1	12	27	29	16	32	31	12	2
SEN0329	369695	370219		outer membrane protein	YP_002242479.1	9	24	26	29	2	13	9	2
SEN0330	370363	371004		transcriptional regulator	YP_002242480.1	10	1	23	15	4	12	10	4
SEN0331	371015	371239		hypothetical protein	YP_002242481.1	4	3	3	1	2	2	4	2
SEN0332	371297	371656		lipoprotein	YP_002242482.1	11	6	6	15	10	10	22	23
SEN0333	371726	373183		outer membrane efflux lipoprotein	YP_002242483.1	10	33	35	19	42	39	10	40
SEN0334	373200	376367		cation efflux protein	YP_002242484.1	14	33	35	19	40	38	14	3
SEN0335	376364	377590		cation efflux pump	YP_002242485.1	13	32	34	20	40	37	13	2
SEN0337	380167	380631		transcriptional regulatory protein	YP_002242487.1	10	3	24	12	26	3	10	2
SEN0338	380709	380903		metal-binding transport protein	YP_002242488.1	9	15	5	5	2	9	9	14
SEN0339	381195	382448		metabolite transport protein	YP_002242489.1	11	28	30	18	5	34	35	36
SEN0340	382637	384595	mod	type III restriction-modification system enzyme modification methylase	YP_002242490.1	13	34	36	40	43	39	13	41
SEN0341	384602	387577	res	type III restriction-modification system protein	YP_002242491.1	12	33	35	46	42	38	12	40
SEN0342	387854	387955		hypothetical protein	YP_002242492.1	1	1	1	1	2	8	1	1
SEN0343	388072	389475		terminal oxidase subunit I	YP_002242493.1	11	28	30	34	38	33	11	35
SEN0344	389472	390482		terminal oxidase subunit II	YP_002242494.1	12	31	33	42	39	36	12	37
SEN0346	390820	391824		AraC family transcriptional regulator	YP_002242496.1	30	32	33	19	39	36	11	37
SEN0347	391970	394078	foxA	ferrioxamine B receptor	YP_002242497.1	12	30	32	17	38	35	12	36
SEN0348	394119	394751	yahN	RhtC-like transporter	YP_002242498.1	12	25	27	6	32	30	12	23
SEN0349	394983	395258	yahO	hypothetical protein	YP_002242499.1	1	1	1	1	2	1	1	1
SEN0350	395394	397019	prpR	propionate catabolism operon regulatory protein	YP_002242500.1	11	30	32	18	38	35	11	36
SEN0351	397285	398172	prpB	2-methylisocitrate lyase	YP_002242501.1	11	29	31	18	37	34	11	35
SEN0352	398295	399464	prpC	methylcitrate synthase	YP_002242502.1	11	29	30	34	36	33	11	27
SEN0354	400994	402880	prpE	propionyl-CoA synthetase	YP_002242504.1	14	34	36	22	42	39	14	40
SEN0355	402984	403958	hemB	delta-aminolevulinic acid dehydratase	YP_002242505.1	12	30	32	18	28	35	12	4
SEN0357	407571	408194	yaiV	DNA-binding transcriptional regulator	YP_002242507.1	10	1	18	13	26	9	10	25
SEN0358	408239	409369	ampH	beta-lactam binding protein AmpH	YP_002242508.1	11	32	34	19	5	37	11	38
SEN0359	409845	410963	sbmA	transporter	YP_002242509.1	10	30	32	17	2	35	10	36
SEN0360	410978	412072	yaiW	lipoprotein	YP_002242510.1	11	31	33	37	39	36	11	38
SEN0361	412110	412418	yaiY	hypothetical protein	YP_002242511.1	1	12	1	1	1	14	1	13
SEN0362	412686	412901	yaiZ	hypothetical protein	YP_002242512.1	9	20	21	13	2	23	9	2
SEN0363	412927	414021	ddl	D-alanyl-alanine synthetase A	YP_002242513.1	12	31	32	19	2	35	12	36
SEN0364	414099	414812		hypothetical protein	YP_002242514.1	11	31	33	19	39	36	11	37
SEN0365	414981	416192		efflux pump protein	YP_002242515.1	13	35	37	22	43	40	13	41
SEN0366	416483	416749	yaiB	hypothetical protein	YP_002242516.1	1	1	1	1	1	1	1	1
SEN0367	417098	417418	psiF	hypothetical protein	YP_002242517.1	10	3	24	14	18	11	10	18
SEN0368	417510	418622	adrA	diguanylate cyclase AdrA	YP_002242518.1	12	30	32	18	37	35	12	36
SEN0369	418637	419446	proC	pyrroline-5-carboxylate reductase	YP_002242519.1	12	9	30	17	35	33	12	34
SEN0370	419586	420041	yaiI	hypothetical protein	YP_002242520.1	12	9	24	17	2	26	12	2
SEN0371	420226	420771	aroL	shikimate kinase	YP_002242521.1	1	1	1	1	2	20	1	21
SEN0372	420798	420989	yaiA	hypothetical protein	YP_002242522.1	1	1	5	11	1	1	1	2
SEN0373	421240	421917	aroM	hypothetical protein	YP_002242523.1	9	7	26	16	23	5	9	29
SEN0374	421988	422272	yaiE	hypothetical protein	YP_002242524.1	8	24	25	14	29	28	8	23
SEN0375	422310	423221	rdgC	recombination associated protein	YP_002242525.1	9	7	3	15	30	28	9	29
SEN0376	423347	424255	yajF	fructokinase	YP_002242526.1	11	8	39	19	36	34	11	5
SEN0377	424277	425449	araJ	MFS transport protein AraJ	YP_002242527.1	11	8	29	34	35	32	11	5
SEN0378	425622	428762	sbcC	exonuclease subunit SbcC	YP_002242528.1	12	32	34	47	42	37	12	39
SEN0379	428759	429961	sbcD	exonuclease subunit SbcD	YP_002242529.1	13	31	33	41	37	36	13	7
SEN0380	430176	430865	phoB	transcriptional regulator PhoB	YP_002242530.1	11	26	28	1	33	31	11	2
SEN0381	430935	432230	phoR	phosphate regulon sensor protein	YP_002242531.1	12	29	31	35	37	34	12	2
SEN0382	432639	433958	brnQ	branched chain amino acid transport system II carrier protein	YP_002242532.1	10	29	31	17	36	34	10	22
SEN0383	434033	435403	proY	proline-specific permease	YP_002242533.1	10	29	31	17	37	34	10	2
SEN0384	435565	437382	malZ	maltodextrin glucosidase	YP_002242534.1	31	32	34	44	40	37	13	2
SEN0385	437454	438056		peroxidase	YP_002242535.1	10	24	26	9	29	28	10	2
SEN0386	438266	438847	yajB	acyl carrier protein phosphodiesterase	YP_002242536.1	9	22	24	1	4	9	9	16
SEN0387	438941	440005	queA	S-adenosylmethionine--tRNA ribosyltransferase-isomerase	YP_002242537.1	10	28	30	13	35	33	10	2
SEN0388	440202	441329	tgt	queuine tRNA-ribosyltransferase	YP_002242538.1	10	29	31	17	36	34	10	2
SEN0389	441352	441684	yajC	preprotein translocase subunit YajC	YP_002242539.1	2	1	2	1	2	1	2	2
SEN0390	441712	443559	secD	preprotein translocase subunit SecD	YP_002242540.1	11	31	33	20	39	36	11	2
SEN0391	443570	444541	secF	preprotein translocase subunit SecF	YP_002242541.1	12	28	29	18	34	32	12	2
SEN0394	445939	446286	yajD	hypothetical protein	YP_002242544.1	10	23	25	15	31	28	10	17
SEN0395	446915	447778	tsx	nucleoside-specific channel-forming protein tsx	YP_002242545.1	10	10	24	14	28	26	10	2
SEN0396	448078	448617	yajI	hypothetical protein	YP_002242546.1	10	3	26	15	32	29	10	2
SEN0397	448769	449218	nrdR	transcriptional regulator NrdR	YP_002242547.1	4	4	12	14	11	4	4	2
SEN0399	450414	450884	ribH	6,7-dimethyl-8-ribityllumazine synthase	YP_002242549.1	9	19	1	1	6	22	9	2
SEN0400	450905	451324	nusB	transcription antitermination protein NusB	YP_002242550.1	1	7	8	1	4	1	1	2
SEN0404	454011	455873	dxs	1-deoxy-D-xylulose-5-phosphate synthase	YP_002242554.1	11	29	31	7	37	34	11	2
SEN0405	455897	456796	ispA	geranyltranstransferase	YP_002242555.1	10	24	25	6	2	27	10	2
SEN0406	456797	457039	xseB	exodeoxyribonuclease VII small subunit	YP_002242556.1	1	1	1	1	1	4	1	1
SEN0407	457249	458697	thiI	thiamine biosynthesis protein ThiI	YP_002242557.1	10	26	28	16	33	31	10	2
SEN0410	460404	461513	phnT	2-aminoethylphosphonate transporter ATP-binding protein	YP_002242560.1	11	27	28	17	34	31	11	32
SEN0411	461519	462463	phnS	periplasmic binding component of 2-aminoethylphosphonate transporter	YP_002242561.1	12	28	29	33	34	32	12	3
SEN0412	462730	463449	phnR	2-aminoethylphosphonate uptake and metabolism operon regulator	YP_002242562.1	11	27	28	16	5	31	11	2
SEN0413	463589	464692	phnW	2-aminoethylphosphonate--pyruvate transaminase	YP_002242563.1	12	28	29	37	34	32	12	2
SEN0414	464699	465511	phnX	phosphonoacetaldehyde hydrolase	YP_002242564.1	10	24	25	15	29	28	10	2
SEN0416	466161	467072	apbA	2-dehydropantoate 2-reductase	YP_002242566.1	11	33	34	20	38	13	11	3
SEN0417	467180	467689	yajQ	nucleotide-binding protein	YP_002242567.1	8	5	21	12	5	5	8	2
SEN0418	467736	469100	yajR	major facilitator family transporter	YP_002242568.1	13	34	35	22	40	38	13	3
SEN0421	472723	473613	cyoE	protoheme IX farnesyltransferase	YP_002242570.1	10	25	26	15	31	29	10	2
SEN0422	473625	473954	cyoD	cytochrome o ubiquinol oxidase subunit IV	YP_002242571.1	1	1	1	1	4	1	1	3
SEN0423	473954	474469	cyoC	cytochrome o ubiquinol oxidase subunit III	YP_002242572.1	7	23	24	6	16	1	7	2
SEN0424	474558	476549	cyoB	cytochrome o ubiquinol oxidase subunit I	YP_002242573.1	12	31	33	18	38	36	12	2
SEN0425	476560	477516	cyoA	cytochrome o ubiquinol oxidase subunit II	YP_002242574.1	7	21	22	14	2	24	7	2
SEN0426	477969	479444	ampG	muropeptide transporter	YP_002242575.1	10	29	30	9	35	33	10	2
SEN0427	479488	480120	yajG	hypothetical protein	YP_002242576.1	10	22	16	9	25	24	10	2
SEN0428	480370	480687	bolA	transcriptional regulator BolA	YP_002242577.1	3	3	3	4	3	3	3	2
SEN0429	481034	482332	tig	trigger factor	YP_002242578.1	13	32	34	12	41	37	13	38
SEN0430	482580	483203	clpP	ATP-dependent Clp protease proteolytic subunit	YP_002242579.1	1	1	9	1	13	9	1	2
SEN0431	483455	484726	clpX	ATP-dependent protease ATP-binding subunit ClpX	YP_002242580.1	10	25	26	2	32	29	10	30
SEN0432	484912	487266	lon	DNA-binding ATP-dependent protease La	YP_002242581.1	10	33	34	9	42	38	10	39
SEN0433	487475	487747	hupB	transcriptional regulator HU subunit beta	YP_002242582.1	1	1	1	1	2	1	1	2
SEN0434	488038	489909	cypD	peptidyl-prolyl cis-trans isomerase D	YP_002242583.1	13	32	33	12	39	36	13	7
SEN0435	490059	490433	ybaV	hypothetical protein	YP_002242584.1	4	5	5	5	17	14	4	15
SEN0436	490537	490935	ybaW	hypothetical protein	YP_002242585.1	7	17	18	6	22	21	7	2
SEN0437	491041	491736	ybaX	queuosine biosynthesis protein QueC	YP_002242586.1	11	28	29	17	34	32	11	33
SEN0438	491801	493264	ybaE	solute-binding protein	YP_002242587.1	10	27	28	1	34	31	10	32
SEN0439	493602	494420	cof	hypothetical protein	YP_002242588.1	9	25	26	4	33	28	9	30
SEN0440	494470	495525		lyase	YP_002242589.1	10	27	28	5	32	30	10	3
SEN0441	495638	496096	ybaO	hypothetical protein	YP_002242590.1	7	24	1	4	3	3	7	2
SEN0442	496137	497909	mdlA	multidrug transporter membrane\ATP-binding proteins	YP_002242591.1	15	34	35	14	42	38	15	3
SEN0444	499896	500234	glnK	nitrogen regulatory protein P-II 2	YP_002242593.1	4	1	12	1	11	1	4	2
SEN0445	500266	501552	amtB	ammonium transporter	YP_002242594.1	11	28	30	5	35	33	11	34
SEN0446	501652	502512	tesB	acyl-CoA thioesterase II	YP_002242595.1	10	27	29	9	2	32	10	33
SEN0447	502727	503296	ybaY	hypothetical protein	YP_002242596.1	8	20	10	7	17	24	8	1
SEN0450	505724	505984	rpmE2	50S ribosomal protein L31	YP_002242599.1	4	12	1	6	3	3	4	3
SEN0451	505990	506130	rpmJ	50S ribosomal protein L36	YP_002242600.1	1	1	1	1	3	1	1	3
SEN0452	506186	506656	ylaC	hypothetical protein	YP_002242601.1	1	17	1	9	19	4	1	3
SEN0453	506774	507325	maa	maltose O-acetyltransferase	YP_002242602.1	8	19	20	9	3	23	8	5
SEN0454	507504	507722	hha	hemolysin expression-modulating protein	YP_002242603.1	3	1	1	1	1	4	3	2
SEN0455	507750	508124	ybaJ	hypothetical protein	YP_002242604.1	1	3	3	1	12	3	1	6
SEN0456	508620	511769	acrB	acriflavin resistance protein B	YP_002242605.1	14	35	37	23	42	40	14	41
SEN0457	511792	512985	acrA	acriflavin resistance protein A	YP_002242606.1	12	32	34	20	40	36	12	37
SEN0458	513127	513780	acrR	DNA-binding transcriptional repressor AcrR	YP_002242607.1	8	8	11	23	20	3	8	20
SEN0459	513899	517261	aefA	potassium efflux protein KefA	YP_002242608.1	39	40	42	26	49	45	15	46
SEN0461	518308	518475	ybaM	hypothetical protein	YP_002242610.1	4	1	6	2	1	2	4	2
SEN0462	518489	519004	priC	primosomal replication protein N''	YP_002242611.1	11	29	31	17	34	33	11	2
SEN0463	519085	519462	ybaN	hypothetical protein	YP_002242612.1	12	22	3	17	26	25	12	2
SEN0464	519615	520166	apt	adenine phosphoribosyltransferase	YP_002242613.1	9	22	3	17	26	11	9	2
SEN0466	522254	522583	ybaB	hypothetical protein	YP_002242615.1	5	5	16	5	14	7	5	2
SEN0467	522583	523188	recR	recombination protein RecR	YP_002242616.1	6	22	30	14	27	25	6	2
SEN0468	523299	525173	htpG	heat shock protein 90	YP_002242617.1	11	34	36	20	43	40	11	41
SEN0469	525531	526175	adk	adenylate kinase	YP_002242618.1	4	20	11	9	25	12	4	2
SEN0470	526404	527366	hemH	ferrochelatase	YP_002242619.1	13	30	15	12	37	34	13	4
SEN0471	527363	528334	aes	acetyl esterase	YP_002242620.1	9	27	11	15	34	31	9	2
SEN0473	529840	531516	ybaL	cation:proton antiport protein	YP_002242622.1	13	34	36	21	42	39	13	3
SEN0474	531731	532951	fsr	fosmidomycin resistance protein	YP_002242623.1	13	33	35	19	42	39	13	3
SEN0476	534902	535381	ybaK	hypothetical protein	YP_002242625.1	11	23	18	7	28	26	11	2
SEN0477	535583	536377	ybaP	hypothetical protein	YP_002242626.1	11	30	32	18	37	35	11	2
SEN0479	537444	539945	copA	copper exporting ATPase	YP_002242628.1	41	38	40	24	47	44	13	3
SEN0480	540055	540471	cueR	DNA-binding transcriptional regulator CueR	YP_002242629.1	1	12	1	8	14	1	1	2
SEN0481	540472	540924	ybbJ	hypothetical protein	YP_002242630.1	13	5	26	19	25	28	13	3
SEN0482	540921	541838	ybbK	hypothetical protein	YP_002242631.1	11	8	30	18	35	32	11	33
SEN0484	542649	543428	ybbM	hypothetical protein	YP_002242633.1	13	32	33	20	36	35	13	2
SEN0485	543514	544368	ybbN	thioredoxin-like protein	YP_002242634.1	12	34	36	20	6	38	12	25
SEN0486	544428	545198	ybbO	short chain dehydrogenase	YP_002242635.1	12	30	32	19	6	34	12	3
SEN0488	545938	546624	ybbA	ABC transporter ATP-binding protein	YP_002242637.1	12	28	25	18	34	31	12	3
SEN0489	546621	549035	ybbP	hypothetical protein	YP_002242638.1	31	32	34	18	39	37	11	38
SEN0490	549221	550354		outer membrane protein	YP_002242639.1	11	29	31	17	35	34	11	2
SEN0491	550611	551441	sfbA	lipoprotein	YP_002242640.1	12	14	31	19	35	34	12	2
SEN0492	551478	552494	sfbB	ABC transporter ATP-binding protein	YP_002242641.1	33	15	34	21	38	37	12	3
SEN0514	575536	576603	purK	phosphoribosylaminoimidazole carboxylase ATPase subunit	YP_002242662.1	12	31	33	19	38	8	12	36
SEN0515	576600	577109	purE	phosphoribosylaminoimidazole carboxylase catalytic subunit	YP_002242663.1	7	26	28	7	32	7	7	19
SEN0516	577227	577949	lpxH	UDP-2,3-diacylglucosamine hydrolase	YP_002242664.1	14	32	33	37	41	36	14	38
SEN0517	577952	578446	ppiB	peptidyl-prolyl cis-trans isomerase B	YP_002242665.1	6	9	8	3	25	23	6	24
SEN0518	578619	580004	cysS	cysteinyl-tRNA synthetase	YP_002242666.1	8	28	30	17	36	33	8	34
SEN0519	580048	580872		exported outer membrane protein	YP_002242667.1	10	19	23	14	29	26	10	27
SEN0521	581299	581844	ybcI	hypothetical protein	YP_002242669.1	1	20	21	12	5	6	1	25
SEN0522	581971	582183	ybcJ	hypothetical protein	YP_002242670.1	1	2	8	8	2	15	1	1
SEN0523	582185	583051	folD	bifunctional 5,10-methylene-tetrahydrofolate dehydrogenase/ 5,10-methylene-tetrahydrofolate cyclohydrolase	YP_002242671.1	12	31	33	19	39	35	12	36
SEN0524	583613	584155	fimA	type-1 fimbrial protein subunit a	YP_002242672.1	10	28	29	17	34	30	10	5
SEN0525	584229	584762	fimI	major pilin protein	YP_002242673.1	10	25	27	13	32	7	10	19
SEN0526	584806	585498	fimC	fimbrial chaperone protein	YP_002242674.1	12	27	29	11	33	21	12	20
SEN0527	585529	588141	fimD	outer membrane usher protein FimD	YP_002242675.1	13	36	38	43	45	42	13	28
SEN0528	588156	589163	fimH	FimH protein	YP_002242676.1	15	36	38	25	43	41	15	29
SEN0529	589173	589691	fimF	fimbrial protein	YP_002242677.1	25	27	29	17	32	9	11	19
SEN0530	589737	590369	fimZ	transcriptional regulator FimZ	YP_002242678.1	11	28	29	1	6	32	11	21
SEN0531	590973	591695	fimY	fimbriae Y protein	YP_002242679.1	12	32	34	41	6	37	12	23
SEN0532	591714	592025		hypothetical protein	YP_002242680.1	10	23	25	13	29	27	10	17
SEN0533	592187	592783	fimW	fimbriae w protein	YP_002242681.1	11	30	32	17	38	36	11	22
SEN0539	598716	599570		AraC family transcriptional regulator	YP_002242687.1	13	35	37	21	43	40	13	41
SEN0540	599786	601111		pyridine nucleotide-disulfide oxidoreductase	YP_002242688.1	12	31	33	11	40	36	12	37
SEN0541	601268	601504		hypothetical protein	YP_002242689.1	9	13	21	8	5	23	9	24
SEN0542	601517	602077		hypothetical protein	YP_002242690.1	10	27	29	9	35	32	10	33
SEN0543	602164	603339		hypothetical protein	YP_002242691.1	11	27	29	10	35	32	11	33
SEN0544	603665	605059	pheP	phenylalanine transporter	YP_002242692.1	11	27	29	10	35	32	11	33
SEN0545	605101	606348	ybdG	hypothetical protein	YP_002242693.1	13	31	33	12	39	36	13	37
SEN0546	606659	608629	apeE	outer membrane esterase	YP_002242694.1	14	40	42	51	48	45	14	46
SEN0549	609646	610014	ybdF	hypothetical protein	YP_002242696.1	9	23	25	15	5	12	9	5
SEN0550	610014	610595		tetR family transcriptional regulator	YP_002242697.1	9	23	24	14	26	3	9	4
SEN0551	610884	611225		transcriptional activator RamA	YP_002242698.1	6	5	3	6	15	3	6	15
SEN0551A	611231	611479	ybdJ	hypothetical protein	YP_002242699.1	1	4	1	1	17	4	1	15
SEN0552	611546	612664	ybdK	carboxylate-amine ligase	YP_002242700.1	11	27	13	15	33	5	11	31
SEN0553	612676	613380	entD	phosphopantetheinyltransferase component of enterobactin synthase multienzyme complex	YP_002242701.1	11	27	29	18	36	32	11	33
SEN0554	613426	615681	fepA	outer membrane receptor FepA	YP_002242702.1	11	35	37	23	44	40	11	41
SEN0555	615870	617084	fes	enterobactin/ferric enterobactin esterase	YP_002242703.1	12	31	33	19	40	36	12	37
SEN0556	617115	617333	ybdZ	hypothetical protein	YP_002242704.1	9	6	3	7	19	13	9	2
SEN0559	622653	623447	fepC	iron-enterobactin transporter ATP-binding protein	YP_002242707.1	11	29	31	17	36	34	11	2
SEN0560	623444	624433	fepG	iron-enterobactin transporter permease	YP_002242708.1	12	30	32	36	38	33	12	2
SEN0561	624433	625440	fepD	iron-enterobactin transporter membrane protein	YP_002242709.1	11	29	31	17	36	32	11	3
SEN0562	625551	626795	ybdA	enterobactin exporter EntS	YP_002242710.1	12	31	33	20	39	36	12	3
SEN0563	626858	627814	fepB	iron-enterobactin transporter periplasmic binding protein	YP_002242711.1	10	26	28	16	33	31	10	2
SEN0564	628123	629298	entC	isochorismate synthase EntC	YP_002242712.1	12	28	30	21	35	33	12	2
SEN0565	629308	630918	entE	enterobactin synthase subunit E	YP_002242713.1	15	32	34	23	40	37	15	4
SEN0566	630932	631789	entB	isochorismatase	YP_002242714.1	12	29	30	19	36	33	12	34
SEN0567	631789	632544	entA	2,3-dihydroxybenzoate-2,3-dehydrogenase	YP_002242715.1	10	26	28	32	36	31	10	33
SEN0568	632547	632960	ybdB	hypothetical protein	YP_002242716.1	11	9	24	16	8	28	11	2
SEN0569	633142	635247	cstA	carbon starvation protein A	YP_002242717.1	32	33	35	39	42	38	14	40
SEN0570	635311	635508	ybdD	hypothetical protein	YP_002242718.1	2	1	9	1	11	2	2	2
SEN0571	635544	636632	ybdH	hypothetical protein	YP_002242719.1	11	26	28	17	32	31	11	27
SEN0572	636759	637919	ybdL	aminotransferase	YP_002242720.1	14	31	33	22	37	36	14	3
SEN0576	641130	641876	dsbG	disulfide isomerase/thiol-disulfide oxidase	YP_002242724.1	12	28	30	18	37	33	12	35
SEN0577	642317	642880	ahpC	alkyl hydroperoxide reductase subunit C	YP_002242725.1	9	23	7	13	12	25	9	26
SEN0578	643122	644687	ahpF	alkyl hydroperoxide reductase F52A protein subunit F	YP_002242726.1	12	36	38	47	44	42	12	29
SEN0579	645020	645580		hypothetical protein	YP_002242727.1	10	24	25	16	29	28	10	2
SEN0580	645624	647852		molybdopterin-containing oxidoreductase catalytic subunit	YP_002242728.1	13	32	34	20	40	37	14	4
SEN0582	648406	649173		molybdopterin-containing oxidoreductase membrane anchor subunit	YP_002242730.1	12	29	31	20	36	34	35	2
SEN0583	649241	649669	ybdQ	hypothetical protein	YP_002242731.1	8	8	15	12	6	7	8	2
SEN0584	649892	651130	ybdR	hypothetical protein	YP_002242732.1	12	30	32	18	38	35	12	36
SEN0585	651213	651623	rnk	nucleoside diphosphate kinase regulator	YP_002242733.1	9	8	2	2	8	3	9	2
SEN0586	651858	652664	rna	ribonuclease I	YP_002242734.1	12	29	31	18	36	34	12	3
SEN0587	652774	654237	citT	citrate carrier	YP_002242735.1	13	34	36	23	41	39	13	3
SEN0588	654275	655171	citG	triphosphoribosyl-dephospho-CoA synthase	YP_002242736.1	11	28	30	17	35	33	11	34
SEN0590	655698	657227	citF	citrate lyase subunit alpha	YP_002242738.1	13	33	34	23	40	37	13	38
SEN0591	657237	658145	citE	citrate lyase subunit beta	YP_002242739.1	14	32	34	21	39	37	14	38
SEN0592	658142	658438	citD	citrate lyase subunit gamma	YP_002242740.1	1	4	1	13	2	1	1	1
SEN0593	658435	659511	citC	[citrate (pro-3S)-lyase] ligase	YP_002242741.1	11	28	30	16	38	33	11	35
SEN0596	662260	663513	dcuC	C4-dicarboxylate transporter DcuC	YP_002242744.1	11	28	29	17	35	32	11	2
SEN0597	664024	664596	pagP	palmitoyl transferase	YP_002242745.1	12	28	29	19	5	32	12	33
SEN0598	664781	664993	cspE	cold shock protein CspE	YP_002242746.1	1	1	1	2	1	1	1	1
SEN0599	665051	665434	crcB	camphor resistance protein CrcB	YP_002242747.1	9	20	18	14	5	13	9	5
SEN0600	665525	666313	ybeM	hydrolase	YP_002242748.1	12	31	32	19	3	35	12	36
SEN0601	666442	666645	tatE	twin arginine translocase protein E	YP_002242749.1	1	1	4	1	1	1	1	1
SEN0602	666731	667696	lipA	lipoyl synthase	YP_002242750.1	12	30	32	19	24	35	12	36
SEN0604	669157	669798	lipB	lipoate-protein ligase B	YP_002242752.1	9	14	22	14	2	24	9	25
SEN0605	669898	670161	ybeD	hypothetical protein	YP_002242753.1	1	1	5	1	1	1	1	1
SEN0606	670269	671480	dacA	D-alanyl-D-alanine carboxypeptidase	YP_002242754.1	11	30	31	18	37	34	11	36
SEN0608	672765	673877	mrdB	cell wall shape-determining protein	YP_002242756.1	10	27	29	6	2	32	10	33
SEN0609	673880	675781	mrdA	penicillin-binding protein 2	YP_002242757.1	12	33	35	21	3	38	12	39
SEN0610	675812	676279	ybeA	rRNA large subunit methyltransferase	YP_002242758.1	11	17	19	11	2	8	11	2
SEN0611	676283	676600	ybeB	hypothetical protein	YP_002242759.1	6	3	6	6	2	7	6	2
SEN0612	676929	677537	cobC	alpha-ribazole-5'-phosphate phosphatase	YP_002242760.1	12	24	25	18	3	28	12	3
SEN0613	677634	678728	cobD	threonine-phosphate decarboxylase	YP_002242761.1	13	31	33	20	25	36	37	25
SEN0615	679346	680377	holA	DNA polymerase III subunit delta	YP_002242763.1	12	31	33	41	38	36	12	23
SEN0616	680377	680967	rlpB	LPS-assembly lipoprotein RlpB	YP_002242764.1	3	25	18	16	29	28	3	3
SEN0617	680982	683564	leuS	leucyl-tRNA synthetase	YP_002242765.1	11	30	32	19	38	35	11	2
SEN0618	683852	684142		truncated hydrolase	YP_002242766.1	6	2	2	3	2	13	6	2
SEN0619	684159	685331		truncated hydrolase	YP_002242767.1	14	30	31	20	38	34	14	35
SEN0620	685381	686334		2-keto-3-deoxygluconate permease	YP_002242768.1	13	29	30	19	35	33	13	3
SEN0622	688423	688896	ybeL	hypothetical protein	YP_002242770.1	9	22	24	27	20	3	9	2
SEN0630	697415	698350	rihA	ribonucleoside hydrolase 1	YP_002242777.1	10	24	26	17	31	29	10	2
SEN0631	698467	699192	gltL	glutamate/aspartate transport ATP-binding protein GltL	YP_002242778.1	10	20	28	17	31	29	10	2
SEN0632	699192	699866	gltK	glutamate/aspartate transport system permease GltK	YP_002242779.1	10	11	6	31	28	27	10	2
SEN0633	699866	700606	gltJ	glutamate/aspartate transport system permease GltJ	YP_002242780.1	7	27	6	7	34	31	7	21
SEN0634	700766	701692	gltI	glutamate and aspartate transporter subunit	YP_002242781.1	13	31	11	35	32	10	13	3
SEN0635	702029	703567	lnt	apolipoprotein N-acyltransferase	YP_002242782.1	13	33	34	38	41	37	13	3
SEN0636	703587	704465	ybeX	hemolysin-like protein	YP_002242783.1	1	22	24	14	28	27	1	2
SEN0637	704623	705096	ybeY	metalloprotease	YP_002242784.1	8	22	23	15	3	16	8	2
SEN0638	705093	706178	phoL	PhoH-like ATP-binding protein	YP_002242785.1	9	28	30	13	34	33	9	2
SEN0639	706344	707768	miaB	(dimethylallyl)adenosine tRNA methylthiotransferase	YP_002242786.1	11	30	31	18	38	33	11	35
SEN0640	707912	709087	ubiF	2-octaprenyl-3-methyl-6-methoxy-1,4-benzoquinol hydroxylase	YP_002242787.1	13	32	33	21	38	35	36	3
SEN0644	710795	712459	asnB	asparagine synthetase B	YP_002242789.1	12	32	34	20	2	37	12	2
SEN0645	712749	713501	nagD	UMP phosphatase	YP_002242790.1	11	6	27	16	2	30	11	2
SEN0646	713548	714768	nagC	N-acetylglucosamine repressor	YP_002242791.1	11	9	32	18	37	35	11	3
SEN0647	714773	715927	nagA	N-acetylglucosamine-6-phosphate deacetylase	YP_002242792.1	12	10	35	22	40	38	12	3
SEN0648	715987	716787	nagB	glucosamine-6-phosphate deaminase	YP_002242793.1	8	25	27	28	30	7	8	2
SEN0649	717114	719066	nagE	PTS system N-acetyl glucosamine specific transporter subunit IIABC	YP_002242794.1	12	33	35	21	42	37	12	40
SEN0650	719277	720944	glnS	glutaminyl-tRNA synthetase	YP_002242795.1	13	32	34	19	41	37	13	38
SEN0651	721605	723011	ybfM	outer membrane protein	YP_002242796.1	10	31	33	17	39	36	10	37
SEN0652	723061	723393	ybfN	lipoprotein	YP_002242797.1	8	12	2	11	2	8	8	18
SEN0653	723442	724746	citA	citrate-proton symporter	YP_002242798.1	11	31	33	18	8	36	11	2
SEN0655	725923	727326		tricarballylate dehydrogenase	YP_002242800.1	12	33	35	39	42	38	12	26
SEN0656	727424	728350		LysR family transcriptional regulator	YP_002242801.1	12	28	30	18	36	33	12	2
SEN0657	728465	728917	fur	ferric uptake regulator	YP_002242802.1	4	11	4	4	3	12	4	2
SEN0658	729199	729729	fldA	flavodoxin FldA	YP_002242803.1	8	3	18	11	21	13	8	2
SEN0660	730307	731077	ybfF	hypothetical protein	YP_002242805.1	11	27	29	18	6	32	11	3
SEN0661	731262	731804	seqA	replication initiation regulator SeqA	YP_002242806.1	6	12	9	1	15	7	6	2
SEN0662	731829	733469	pgm	phosphoglucomutase	YP_002242807.1	12	30	31	35	38	34	12	23
SEN0663	733584	734069		5-nitroimidazole antibiotic resistance	YP_002242808.1	11	9	25	16	5	27	11	2
SEN0664	734134	735453	potE	putrescine transporter	YP_002242809.1	10	8	28	17	33	31	10	2
SEN0665	735450	737648	speF	ornithine decarboxylase	YP_002242810.1	12	34	35	21	41	38	12	3
SEN0666	738410	739087	kdpE	DNA-binding transcriptional activator KdpE	YP_002242811.1	11	2	29	10	33	8	11	2
SEN0668	741765	742349	kdpC	potassium-transporting ATPase subunit C	YP_002242813.1	10	22	37	15	34	31	10	2
SEN0669	742358	744406	kdpB	potassium-transporting ATPase subunit B	YP_002242814.1	15	33	35	21	40	37	15	3
SEN0670	744427	746106	kdpA	potassium-transporting ATPase subunit A	YP_002242815.1	12	32	34	20	38	36	12	3
SEN0671	746532	746738	ybfA	hypothetical protein	YP_002242816.1	3	8	3	12	3	1	3	2
SEN0672	746850	748271	phrB	deoxyribodipyrimidine photolyase	YP_002242817.1	10	28	30	16	35	33	10	21
SEN0673	748310	749791	ybgH	PTR2 family transport protein	YP_002242818.1	31	32	34	19	41	39	12	3
SEN0674	750120	750863	ybgI	hydrolase-oxidase	YP_002242819.1	12	28	30	16	35	33	12	2
SEN0676	751529	752461	ybgK	hypothetical protein	YP_002242821.1	14	33	34	45	41	37	14	4
SEN0678	753307	754098	nei	endonuclease VIII	YP_002242823.1	11	30	32	17	37	35	11	22
SEN0679	754153	755115	abrB	hypothetical protein	YP_002242824.1	10	26	27	16	32	29	10	21
SEN0680	755336	756619	gltA	type II citrate synthase	YP_002242825.1	10	27	28	16	33	31	10	2
SEN0682	757374	757763	sdhC	succinate dehydrogenase cytochrome b556 large membrane subunit	YP_002242827.1	1	1	7	4	17	4	1	7
SEN0684	758104	759870	sdhA	succinate dehydrogenase flavoprotein subunit	YP_002242829.1	10	28	30	9	36	33	10	21
SEN0685	759884	760603	sdhB	succinate dehydrogenase iron-sulfur subunit	YP_002242830.1	11	26	27	10	31	30	11	20
SEN0686	761127	763928	sucA	2-oxoglutarate dehydrogenase E1 component	YP_002242831.1	12	32	34	20	40	37	38	25
SEN0687	763943	765151	sucB	dihydrolipoamide succinyltransferase	YP_002242832.1	14	32	34	20	38	37	14	25
SEN0688	765293	766459	sucC	succinyl-CoA synthetase subunit beta	YP_002242833.1	11	31	33	18	38	35	11	36
SEN0689	766459	767328	sucD	succinyl-CoA synthetase subunit alpha	YP_002242834.1	12	33	34	18	38	35	12	36
SEN0690	768911	770479	cydA	cytochrome d ubiquinol oxidase subunit I	YP_002242835.1	12	31	32	18	38	34	12	36
SEN0691	770495	771634	cydB	cytochrome d ubiquinol oxidase subunit II	YP_002242836.1	11	21	29	14	35	32	11	34
SEN0692	771649	771762	ybgT	hypothetical protein	YP_002242837.1	1	1	1	1	1	1	1	1
SEN0693	771795	772055	ybgE	hypothetical protein	YP_002242838.1	1	6	5	9	15	14	1	4
SEN0694	772284	772688	ybgC	acyl-CoA thioester hydrolase YbgC	YP_002242839.1	1	1	1	1	1	1	1	1
SEN0695	772685	773377	tolQ	colicin uptake protein TolQ	YP_002242840.1	9	25	26	12	31	29	9	30
SEN0696	773381	773809	tolR	colicin uptake protein TolR	YP_002242841.1	6	3	1	10	12	3	6	2
SEN0698	775176	776468	tolB	translocation protein TolB	YP_002242843.1	12	33	34	19	40	37	12	32
SEN0699	776503	777027	pal	peptidoglycan-associated outer membrane lipoprotein	YP_002242844.1	10	4	25	9	6	27	10	6
SEN0700	777037	777825	ybgF	tol-pal system protein YbgF	YP_002242845.1	11	31	33	10	38	35	11	36
SEN0701	779386	780429	nadA	quinolinate synthetase	YP_002242846.1	12	30	32	18	39	35	12	36
SEN0702	780454	781173	pnuC	PnuC protein	YP_002242847.1	1	26	12	16	31	28	1	29
SEN0703	781170	782108	ybgR	zinc transporter ZitB	YP_002242848.1	11	29	30	16	36	33	11	34
SEN0704	782219	782605	ybgS	hypothetical protein	YP_002242849.1	2	2	13	7	15	7	2	12
SEN0705	782925	783977	aroG	phospho-2-dehydro-3-deoxyheptonate aldolase	YP_002242850.1	10	30	31	16	36	34	10	35
SEN0715	793565	794644		ABC transporter permease	YP_002242859.1	10	28	30	16	36	33	10	34
SEN0716	794644	795420		ABC transporter ATP-binding protein	YP_002242860.1	12	28	5	2	33	30	12	21
SEN0717	795511	796263	gpmA	phosphoglyceromutase	YP_002242861.1	10	4	30	4	27	22	10	18
SEN0719	797521	798669	galK	galactokinase	YP_002242863.1	11	33	35	19	41	38	11	24
SEN0720	798672	799718	galT	galactose-1-phosphate uridylyltransferase	YP_002242864.1	14	35	36	40	42	39	14	26
SEN0721	799729	800745	galE	UDP-galactose-4-epimerase	YP_002242865.1	11	28	29	16	33	20	11	21
SEN0722	800968	801876		hypothetical protein	YP_002242866.1	13	33	34	20	39	37	13	25
SEN0723	802047	803522	modF	molybdenum transport ATP-binding protein ModF	YP_002242867.1	12	31	32	18	37	35	12	23
SEN0724	803590	804378	modE	DNA-binding transcriptional regulator ModE	YP_002242868.1	32	31	33	19	37	7	11	6
SEN0725	804405	804656		hypothetical protein	YP_002242869.1	3	1	1	1	1	1	3	1
SEN0726	804823	805596	modA	molybdate transporter periplasmic protein	YP_002242870.1	10	27	29	38	35	32	33	5
SEN0727	805596	806285	modB	molybdate ABC transporter permease	YP_002242871.1	1	29	30	16	34	32	1	21
SEN0728	806288	807346	modC	molybdate transporter ATP-binding protein	YP_002242872.1	13	32	33	16	38	36	13	25
SEN0730	808329	809324	ybhE	6-phosphogluconolactonase	YP_002242874.1	10	27	28	8	33	31	10	20
SEN0731	809468	810751	ybhC	pectinesterase	YP_002242875.1	11	31	32	14	37	35	11	22
SEN0732	810989	812212	hutI	imidazolonepropionase	YP_002242876.1	10	29	31	17	36	34	10	21
SEN0733	812209	813150	hutG	formimidoylglutamase	YP_002242877.1	10	27	28	9	32	30	10	18
SEN0734	813243	813920	hutC	histidine utilization repressor	YP_002242878.1	11	29	30	34	36	33	11	21
SEN0735	814117	815802		urocanate hydratase	YP_002242879.1	10	28	29	16	34	30	10	20
SEN0736	815804	817324	hutH	histidine ammonia-lyase	YP_002242880.1	13	34	47	40	43	39	13	26
SEN0737	817409	817885	ybhB	kinase inhibitor protein	YP_002242881.1	19	20	21	10	3	3	3	13
SEN0738	817943	819232	bioA	adenosylmethionine-8-amino-7-oxononanoate aminotransferase	YP_002242882.1	11	32	34	18	39	37	11	23
SEN0739	819319	820359	bioB	biotin synthetase	YP_002242883.1	10	25	30	18	35	33	10	22
SEN0740	820356	821513	bioF	8-amino-7-oxononanoate synthase	YP_002242884.1	12	31	33	18	40	36	12	37
SEN0742	822245	822931	bioD	dithiobiotin synthetase	YP_002242886.1	10	18	25	16	30	28	10	19
SEN0744	823582	825603	uvrB	excinuclease ABC subunit B	YP_002242887.1	11	23	30	17	35	33	11	21
SEN0747	828439	829347	ybhK	hypothetical protein	YP_002242889.1	14	9	32	20	36	34	14	24
SEN0748	829744	830733	moaA	molybdenum cofactor biosynthesis protein A	YP_002242890.1	10	19	27	16	31	30	10	20
SEN0749	830755	831267	moaB	molybdenum cofactor biosynthesis protein B	YP_002242891.1	4	19	20	13	23	22	4	2
SEN0750	831270	831755	moaC	molybdenum cofactor biosynthesis protein MoaC	YP_002242892.1	4	25	26	4	30	29	4	18
SEN0752	831995	832447	moaE	molybdopterin guanine dinucleotide biosynthesis protein MoaE	YP_002242894.1	4	23	24	4	29	26	4	15
SEN0753	832495	833199	ybhL	hypothetical protein	YP_002242895.1	11	27	29	17	33	32	11	2
SEN0754	833344	834051	ybhM	hypothetical protein	YP_002242896.1	12	33	21	20	39	37	12	2
SEN0757	835254	836216	ybhN	hypothetical protein	YP_002242899.1	11	30	32	17	37	35	11	22
SEN0758	836216	837457	ybhO	cardiolipin synthase 2	YP_002242900.1	12	31	33	19	38	36	12	2
SEN0759	837454	838212	ybhP	hypothetical protein	YP_002242901.1	13	31	32	20	5	35	13	3
SEN0761	838717	839823	ybhR	inner membrane protein	YP_002242903.1	11	32	33	20	38	36	11	2
SEN0763	841062	842798	ybhF	ABC transporter ATP-binding protein	YP_002242905.1	13	30	37	23	43	40	13	3
SEN0765	843786	844460	ybiH	DNA-binding transcriptional regulator	YP_002242907.1	10	27	29	14	12	31	10	2
SEN0766	844690	846051	rhlE	ATP-dependent RNA helicase RhlE	YP_002242908.1	10	33	35	19	41	38	10	39
SEN0767	846259	848403	dinG	ATP-dependent DNA helicase DinG	YP_002242909.1	13	35	37	21	43	40	13	41
SEN0769	849563	849823	ybiJ	hypothetical protein	YP_002242911.1	3	15	1	3	11	3	3	2
SEN0770	850108	850374	ybiI	hypothetical protein	YP_002242912.1	9	12	8	4	2	21	9	2
SEN0771	850579	851505	ybiN	SAM-dependent methyltransferase	YP_002242913.1	11	28	30	17	33	32	11	2
SEN0772	851502	853724	ybiO	hypothetical protein	YP_002242914.1	16	39	41	27	47	44	16	5
SEN0773	853843	854565	glnQ	glutamine ABC transporter ATP-binding protein	YP_002242915.1	9	26	28	15	5	31	9	2
SEN0774	854562	855221	glnP	glutamine ABC transporter permease	YP_002242916.1	11	11	2	11	2	26	11	2
SEN0775	855365	856111	glnH	glutamine ABC transporter periplasmic protein	YP_002242917.1	11	28	30	17	35	33	11	2
SEN0776	856588	857091	dps	DNA starvation/stationary phase protection protein Dps	YP_002242918.1	9	8	18	6	20	8	9	2
SEN0777	857394	858281	ybiF	threonine and homoserine efflux system	YP_002242919.1	10	27	29	16	36	32	10	2
SEN0778	858634	859149	ompX	outer membrane protein X	YP_002242920.1	5	21	19	14	19	23	5	4
SEN0779	859212	860792	ybiP	hypothetical protein	YP_002242921.1	12	32	34	20	40	37	12	2
SEN0780	861371	861844		manganese transport regulator MntR	YP_002242922.1	1	21	22	6	19	13	1	2
SEN0781	861901	862953	ybiR	hypothetical protein	YP_002242923.1	10	27	29	15	35	33	10	2
SEN0782	862997	863917	ybiS	hypothetical protein	YP_002242924.1	12	30	31	18	36	34	12	3
SEN0787	867824	869089	ybiU	hypothetical protein	YP_002242927.1	15	36	38	23	44	41	15	5
SEN0788	869351	870160	ybiV(1)	hypothetical protein	YP_002242928.1	7	22	24	14	30	27	7	2
SEN0789	870238	872670	pflF	formate acetyltransferase 3	YP_002242929.1	11	31	33	38	40	37	11	23
SEN0790	872676	873575	pflE	pyruvate formate-lyase 3 activating enzyme	YP_002242930.1	11	29	31	14	37	34	11	3
SEN0791	873853	874602	moeB	molybdopterin biosynthesis protein MoeB	YP_002242931.1	11	29	31	14	2	34	11	2
SEN0792	874602	875843	moeA	molybdopterin biosynthesis protein MoeA	YP_002242932.1	11	30	33	19	38	36	11	5
SEN0793	876040	876981	ybiK	L-asparaginase	YP_002242933.1	13	29	31	19	36	33	13	2
SEN0794	876992	878863	yliA	glutathione transporter ATP-binding protein	YP_002242934.1	14	33	35	22	41	38	14	4
SEN0795	878896	880434	yliB	ABC transporter substrate-binding protein	YP_002242935.1	12	29	31	41	37	34	12	2
SEN0796	880495	881415	yliC	ABC transporter permease	YP_002242936.1	11	30	32	19	37	35	11	3
SEN0798	882420	883745	rimO	ribosomal protein S12 methylthiotransferase	YP_002242938.1	13	31	33	19	37	27	13	4
SEN0799	883976	884359	bssR	biofilm formation regulatory protein BssR	YP_002242939.1	4	16	17	1	1	1	4	1
SEN0808	893519	894145	yliJ	glutathione s-transferase family protein	YP_002242947.1	10	28	29	17	35	32	10	2
SEN0809	894389	895591	dacC	D-alanyl-D-alanine carboxypeptidase	YP_002242948.1	11	28	29	18	33	32	11	2
SEN0810	895636	896394	deoR	DNA-binding transcriptional repressor DeoR	YP_002242949.1	11	27	28	17	33	31	11	2
SEN0811	896466	897074	ybjG	undecaprenyl pyrophosphate phosphatase	YP_002242950.1	11	24	25	14	28	27	11	2
SEN0812	897387	898619	mdfA	multidrug translocase MdfA	YP_002242951.1	12	32	33	37	39	36	12	2
SEN0813	898673	899488		hypothetical protein	YP_002242952.1	13	33	35	22	38	37	13	3
SEN0814	899485	900696		hypothetical protein	YP_002242953.1	11	32	33	36	29	35	11	2
SEN0816	901601	903286		hypothetical protein	YP_002242955.1	13	32	34	37	41	36	13	38
SEN0817	903557	903934	ybjM	hypothetical protein	YP_002242956.1	9	7	6	14	23	13	9	7
SEN0818	903966	904229	grxA	glutaredoxin	YP_002242957.1	5	11	2	5	8	8	5	1
SEN0819	904399	904689	ybjC	hypothetical protein	YP_002242958.1	5	17	5	7	19	17	5	5
SEN0821	905453	906355	rimK	ribosomal protein S6 modification protein	YP_002242959.1	12	13	29	6	33	31	12	26
SEN0822	906452	906928	ybjN	hypothetical protein	YP_002242960.1	22	3	23	5	8	24	12	8
SEN0823	907277	908389	potF	putrescine transporter periplasmic binding protein	YP_002242961.1	12	9	28	5	35	31	12	32
SEN0824	908477	909610	potG	putrescine ABC transporter ATP-binding protein	YP_002242962.1	12	31	33	19	32	35	12	37
SEN0825	909620	910573	potH	putrescine transporter membrane protein	YP_002242963.1	11	29	31	17	36	33	11	26
SEN0826	910570	911415	potI	putrescine transporter membrane protein	YP_002242964.1	11	28	30	17	35	32	11	33
SEN0827	911489	911962	ybjO	hypothetical protein	YP_002242965.1	10	21	4	16	24	6	10	22
SEN0829	913427	914770		PTS system ascorbate-specific transporter subunit IIC	YP_002242967.1	12	32	34	44	40	36	12	38
SEN0830	914800	915120		phosphotransferase enzyme II, B component	YP_002242968.1	10	15	10	10	2	10	10	12
SEN0831	915130	916617		sulfatase	YP_002242969.1	12	30	31	18	36	33	12	3
SEN0832	916836	917567	artJ	arginine-binding periplasmic protein 2	YP_002242970.1	3	10	25	15	27	21	3	2
SEN0833	917804	918472	artM	arginine transporter permease subunit ArtM	YP_002242971.1	11	26	27	16	31	29	11	2
SEN0834	918472	919188	artQ	arginine transporter permease subunit ArtQ	YP_002242972.1	11	8	26	28	30	27	11	2
SEN0835	919195	919926	artI	arginine-binding periplasmic protein 1	YP_002242973.1	2	17	29	18	32	30	2	3
SEN0836	919944	920672	artP	arginine transporter ATP-binding subunit	YP_002242974.1	4	20	22	9	5	6	4	2
SEN0837	920902	921417	ybjP	lipoprotein	YP_002242975.1	1	17	18	7	22	3	1	2
SEN0838	921545	921868	orfB	hypothetical protein	YP_002242976.1	1	3	18	1	2	6	1	2
SEN0839	921865	922695	ybjR	N-acetylmuramoyl-L-alanine amidase	YP_002242977.1	13	29	31	12	3	35	13	3
SEN0840	922692	923705		oxidoreductase	YP_002242978.1	10	26	27	9	2	30	10	2
SEN0841	923801	925234	ybjT	hypothetical protein	YP_002242979.1	12	28	30	11	36	33	12	34
SEN0842	925245	926246	ltaA	L-threonine aldolase	YP_002242980.1	10	27	28	10	33	31	10	2
SEN0843	926285	928003	poxB	pyruvate dehydrogenase	YP_002242981.1	13	37	38	48	35	42	13	30
SEN0844	928161	929132	hcr	HCP oxidoreductase	YP_002242982.1	12	27	28	6	33	31	12	4
SEN0845	929141	930793	hcp	hydroxylamine reductase	YP_002242983.1	10	31	32	18	2	35	10	2
SEN0846	930937	931728	ybjE	hypothetical protein	YP_002242984.1	11	24	26	8	2	29	11	2
SEN0847	932038	933696	ybjD	hypothetical protein	YP_002242985.1	13	33	35	21	40	38	13	2
SEN0848	933693	934661	ybjX	virK protein	YP_002242986.1	11	29	31	10	35	33	11	2
SEN0849	934789	935907	ybjY	macrolide transporter subunit MacA	YP_002242987.1	11	28	30	17	2	33	11	34
SEN0850	935904	937850	ybjZ	macrolide transporter ATP-binding /permease	YP_002242988.1	14	34	36	22	3	39	14	3
SEN0851	937980	938201	cspD	cold shock-like protein CspD	YP_002242989.1	1	1	1	1	3	1	1	3
SEN0852	938525	938845	clpS	ATP-dependent Clp protease adaptor protein ClpS	YP_002242990.1	6	15	3	9	2	3	6	2
SEN0853	938876	941152	clpA	ATP-dependent Clp protease ATP-binding subunit	YP_002242991.1	11	30	32	17	37	35	11	3
SEN0854	942768	943445		hypothetical protein	YP_002242994.1	10	30	32	19	2	11	10	2
SEN0855	943465	944325		pirin-related protein	YP_002242995.1	10	27	29	17	33	31	10	3
SEN0856	944434	945345		hypothetical protein	YP_002242996.1	13	29	31	12	2	33	13	2
SEN0857	945436	945654	infA	translation initiation factor IF-1	YP_002242997.1	1	1	1	1	1	1	1	1
SEN0859	945966	946670	aat	leucyl/phenylalanyl-tRNA--protein transferase	YP_002242998.1	11	28	29	10	34	32	11	2
SEN0860	946715	948436	cydC	cysteine/glutathione ABC transporter membrane/ATP-binding protein	YP_002242999.1	14	30	32	13	38	35	14	36
SEN0861	948437	950203	cydD	cysteine/glutathione ABC transporter membrane/ATP-binding protein	YP_002243000.1	13	31	33	39	36	35	13	2
SEN0862	950317	951285	trxB	thioredoxin reductase	YP_002243001.1	10	27	29	1	2	31	10	2
SEN0863	951831	952325	lrp	leucine-responsive transcriptional regulator	YP_002243002.1	5	1	10	13	3	1	5	3
SEN0866	956721	957335	lolA	outer-membrane lipoprotein carrier protein	YP_002243004.1	9	20	4	14	2	22	9	2
SEN0867	957345	958688	ycaJ	recombination factor protein RarA	YP_002243005.1	11	30	31	39	36	34	11	2
SEN0868	958947	960239	serS	seryl-tRNA synthetase	YP_002243006.1	11	29	31	18	36	8	11	2
SEN0871	963550	964413	dmsC	anaerobic dimethyl sulfoxide reductase subunit C	YP_002243009.1	10	25	27	15	32	30	10	2
SEN0872	964763	965911	ycaD	MFS family transporter protein	YP_002243010.1	13	32	34	21	33	37	13	3
SEN0873	966129	967550	ycaM	transporter	YP_002243011.1	12	31	33	20	38	36	12	3
SEN0874	967843	968667	pflA	pyruvate formate lyase-activating enzyme 1	YP_002243012.1	10	26	27	17	2	12	10	2
SEN0876	969216	970175		sopD2 type III secretion system effector protein	YP_002243014.1	7	21	23	12	29	26	7	2
SEN0877	970251	972533	pflB	formate acetyltransferase 1	YP_002243015.1	12	30	32	36	38	35	12	2
SEN0878	972593	973450	focA	formate transporter	YP_002243016.1	8	20	1	1	25	22	8	2
SEN0879	973855	975615	ycaO	hypothetical protein	YP_002243017.1	12	31	33	1	32	36	12	3
SEN0880	975752	976444	ycaP	hypothetical protein	YP_002243018.1	9	24	26	15	25	29	9	2
SEN0881	976630	977718	serC	phosphoserine aminotransferase	YP_002243019.1	10	27	29	17	34	32	10	2
SEN0882	977789	979072	aroA	3-phosphoshikimate 1-carboxyvinyltransferase	YP_002243020.1	11	28	30	17	29	33	11	2
SEN0883	979215	979976	ycaL	lipoprotein	YP_002243021.1	10	23	25	15	24	28	10	2
SEN0884	980149	980832	cmk	cytidylate kinase	YP_002243022.1	9	21	23	15	22	17	9	3
SEN0885	980946	982619	rpsA	30S ribosomal protein S1	YP_002243023.1	11	1	1	20	33	35	11	2
SEN0886	982775	983059	ihfB	integration host factor subunit beta	YP_002243024.1	1	3	1	1	1	1	1	2
SEN0888	985590	987338	msbA	lipid transporter ATP-binding protein/permease	YP_002243026.1	12	30	32	19	27	35	12	2
SEN0889	987335	988312	lpxK	tetraacyldisaccharide 4'-kinase	YP_002243027.1	11	27	29	14	24	32	11	2
SEN0890	988356	989588	ycaQ	hypothetical protein	YP_002243028.1	13	34	35	30	31	37	13	38
SEN0891	989640	989822	ycaR	hypothetical protein	YP_002243029.1	1	1	1	3	5	1	1	2
SEN0892	989819	990565	kdsB	3-deoxy-manno-octulosonate cytidylyltransferase	YP_002243030.1	13	29	31	18	35	33	13	3
SEN0893	990776	991669		hypothetical protein	YP_002243031.1	12	28	30	18	26	13	12	2
SEN0896	993357	994679	mukF	condesin subunit F	YP_002243034.1	12	30	32	18	7	34	12	3
SEN0898	995364	999830	mukB	cell division protein MukB	YP_002243036.1	13	37	39	23	46	42	13	43
SEN0899	1000175	1002025	ycbB	hypothetical protein	YP_002243037.1	11	31	33	42	39	36	11	37
SEN0900	1002285	1002833	ycbK	hypothetical protein	YP_002243038.1	4	7	7	7	17	6	4	2
SEN0901	1002861	1003508	ycbL	hypothetical protein	YP_002243039.1	9	21	3	8	22	25	9	2
SEN0902	1003570	1004760	aspC	aromatic amino acid aminotransferase	YP_002243040.1	11	30	32	10	37	35	11	2
SEN0903	1004945	1006036	ompF	outer membrane protein F	YP_002243041.1	10	28	30	9	36	33	10	2
SEN0904	1006630	1008030	asnC	asparaginyl-tRNA synthetase	YP_002243042.1	10	29	31	17	36	34	10	3
SEN0908	1011984	1013186	pncB	nicotinate phosphoribosyltransferase	YP_002243046.1	13	34	36	40	42	39	13	4
SEN0922	1021993	1024605	pepN	aminopeptidase N	YP_002243053.1	12	32	34	11	40	37	12	2
SEN0923	1024813	1025823	pyrD	dihydroorotate dehydrogenase 2	YP_002243054.1	10	19	26	1	31	26	10	3
SEN0924	1025989	1026531	ycbW	hypothetical protein	YP_002243055.1	23	24	25	8	19	25	9	2
SEN0925	1026528	1027637		hypothetical protein	YP_002243056.1	11	30	32	10	36	32	11	3
SEN0926	1027736	1029844	rlmL	23S rRNA m(2)G2445 methyltransferase	YP_002243057.1	11	33	35	10	40	38	11	2
SEN0927	1029857	1031764	uup	ABC transporter ATPase	YP_002243058.1	10	27	29	9	35	32	10	2
SEN0928	1031779	1033032	pqiA	inner membrane protein	YP_002243059.1	11	29	31	10	30	34	11	2
SEN0929	1033037	1034677	pqiB	paraquat-inducible protein B	YP_002243060.1	13	32	34	12	39	37	13	3
SEN0930	1034674	1035237	ymbA	lipoprotein	YP_002243061.1	9	7	29	1	1	32	9	1
SEN0931	1035493	1035660	rmf	ribosome modulation factor	YP_002243062.1	1	1	1	1	1	1	1	1
SEN0932	1035760	1036278	fabA	3-hydroxydecanoyl-ACP dehydratase	YP_002243063.1	7	4	6	9	14	20	7	2
SEN0933	1036347	1037933	lonH	hypothetical protein	YP_002243064.1	11	29	31	39	35	34	11	2
SEN0934	1038293	1038745	ycbG	hypothetical protein	YP_002243065.1	3	6	16	7	18	17	3	2
SEN0935	1038817	1039869	ompA	outer membrane protein A	YP_002243066.1	10	25	27	8	2	28	10	2
SEN0936	1040226	1040735	sulA	SOS cell division inhibitor	YP_002243067.1	8	6	19	7	14	8	8	2
SEN0938	1041544	1043697	yccS	hypothetical protein	YP_002243069.1	14	32	34	12	39	37	14	3
SEN0939	1043716	1044162	yccF	hypothetical protein	YP_002243070.1	9	11	11	8	7	7	9	2
SEN0940	1044286	1046340	helD	DNA helicase IV	YP_002243071.1	15	35	37	14	42	40	15	6
SEN0941	1046376	1046834	mgsA	methylglyoxal synthase	YP_002243072.1	11	4	4	1	4	4	6	2
SEN0942	1046929	1047591	yccT	hypothetical protein	YP_002243073.1	1	24	25	1	29	28	1	16
SEN0943	1047762	1048178		hypothetical protein	YP_002243074.1	8	7	24	8	27	7	8	26
SEN0944	1048223	1048540	yccV	heat shock protein HspQ	YP_002243075.1	3	1	3	1	6	3	3	6
SEN0945	1048598	1049809	yccW	hypothetical protein	YP_002243076.1	13	34	35	11	40	4	13	38
SEN0946	1050024	1050572		hypothetical protein	YP_002243077.1	11	27	28	35	2	3	11	31
SEN0947	1050598	1051377		transcriptional regulator	YP_002243078.1	11	29	30	10	34	3	11	32
SEN0948	1051426	1051707	yccX	acylphosphatase	YP_002243079.1	12	9	8	11	17	3	12	29
SEN0949	1051704	1052033	yccK	sulfur transfer protein TusE	YP_002243080.1	10	22	23	9	27	3	10	25
SEN0950	1052120	1052698	yccA	hypothetical protein	YP_002243081.1	11	23	24	16	25	3	11	15
SEN0952	1054298	1055173	pipB	pathogenicity island protein	YP_002243083.1	15	32	16	14	36	34	15	9
SEN0954	1055721	1056062	pipC	cell invasion protein	YP_002243084.1	9	22	6	9	27	24	9	25
SEN0955	1056079	1057764	sopB	cell invasion protein	YP_002243085.1	11	26	28	11	27	33	11	34
SEN0956	1058096	1058266	orfX	hypothetical protein	YP_002243086.1	1	1	5	1	2	5	1	2
SEN0957	1058267	1058377		hypothetical protein	YP_002243087.1	3	2	2	1	2	2	3	2
SEN0958	1058486	1059955	pipD	secreted peptidase	YP_002243088.1	12	34	13	22	3	38	12	40
SEN0959	1060128	1061492	copS	histidine kinase	YP_002243089.1	12	33	35	21	6	38	12	39
SEN0961	1062301	1062711		hypothetical protein	YP_002243091.1	7	23	25	14	27	25	7	23
SEN0962	1063044	1063556	hpaC	4-hydroxyphenylacetate 3-monooxygenase coupling protein	YP_002243092.1	1	23	25	14	31	28	1	29
SEN0963	1063574	1065136	hpaB	4-hydroxyphenylacetate 3-monooxygenase	YP_002243093.1	11	33	35	19	42	38	11	39
SEN0964	1065354	1065794	hpaR	homoprotocatechuate degradative operon repressor	YP_002243094.1	9	23	17	15	28	25	9	26
SEN0965	1066069	1067358	hpaG	4-hydroxyphenylacetate degradation bifunctional isomerase/decarboxylase	YP_002243095.1	11	32	34	44	40	37	11	38
SEN0966	1067355	1068821	hpaE	5-carboxymethyl-2-hydroxymuconate semialdehyde dehydrogenase	YP_002243096.1	10	32	34	19	40	37	10	38
SEN0967	1068823	1069674	hpaD	3,4-dihydroxyphenylacetate 2,3-dioxygenase	YP_002243097.1	11	30	32	17	39	36	11	37
SEN0968	1069684	1070064	hpaF	5-carboxymethyl-2-hydroxymuconate delta-isomerase	YP_002243098.1	10	25	26	5	31	28	10	29
SEN0969	1070207	1071010	hpaH	2-oxo-hepta-3-ene-1,7-dioic acid hydratase	YP_002243099.1	11	27	28	18	34	31	11	32
SEN0970	1071021	1071812	hpaI	2,4-dihydroxyhept-2-ene-1,7-dioic acid aldolase	YP_002243100.1	10	30	31	17	38	35	10	36
SEN0971	1071885	1073261	hpaX	4-hydroxyphenylacetate permease	YP_002243101.1	11	29	31	18	38	34	11	36
SEN0972	1073271	1074167	hpaA	4-hydroxyphenylacetate 3-monooxygenase operon regulatory protein	YP_002243102.1	11	25	3	17	6	28	11	10
SEN0973	1074202	1075119		hypothetical protein	YP_002243103.1	9	23	25	12	21	27	9	28
SEN0974	1075527	1075889		hypothetical protein	YP_002243104.1	1	1	1	12	2	1	1	2
SEN0975	1076543	1076848	yccD	chaperone-modulator protein CbpM	YP_002243105.1	3	12	3	3	4	3	3	3
SEN0976	1076848	1077768	cbpA	curved DNA-binding protein CbpA	YP_002243106.1	12	23	25	16	31	13	12	28
SEN0977	1078004	1078366	scsA	membrane protein, suppressor for copper-sensitivity A	YP_002243107.1	5	5	11	5	20	18	5	15
SEN0978	1078415	1080301	scsB	membrane protein, suppressor for copper-sensitivity B	YP_002243108.1	14	37	49	24	44	41	14	42
SEN0979	1080298	1080921	scsC	suppressor for copper-sensitivity C	YP_002243109.1	11	29	31	18	30	33	11	5
SEN0982	1082825	1083052	yccJ	hypothetical protein	YP_002243111.1	3	2	2	1	2	1	3	2
SEN0983	1083073	1083669	wraB	TrpR binding protein WrbA	YP_002243112.1	12	24	14	18	3	26	12	3
SEN0984	1084054	1084221	ymdF	hypothetical protein	YP_002243113.1	1	1	1	1	1	2	1	1
SEN0985	1084358	1084996	ycdC	transcriptional regulator	YP_002243114.1	10	25	27	15	31	29	10	22
SEN0986	1084993	1085388		hypothetical protein	YP_002243115.1	10	24	26	14	29	6	10	21
SEN0987	1089849	1091357	putP	sodium/proline symporter	YP_002243117.1	13	30	31	39	27	34	13	27
SEN0987B	1092184	1093038	phoH	hypothetical protein	YP_002243118.1	9	24	26	16	25	6	9	2
SEN1014	1116320	1116532	cspB	cold shock protein	YP_002243143.1	2	1	5	7	1	5	2	2
SEN1017	1119227	1119922	yedJ	hypothetical protein	YP_002243146.1	12	30	32	18	37	35	12	2
SEN1018	1119996	1121426	dcm	DNA cytosine methylase	YP_002243147.1	11	28	30	16	35	32	11	2
SEN1020	1121866	1122786	yedA	hypothetical protein	YP_002243149.1	10	30	32	19	38	35	10	36
SEN1021	1122962	1123873	yedI	hypothetical protein	YP_002243150.1	12	29	31	19	36	34	12	2
SEN1022	1123917	1124135		hypothetical protein	YP_002243151.1	2	5	2	6	2	1	2	2
SEN1025	1127116	1127343	yodD	hypothetical protein	YP_002243154.1	1	1	1	1	1	1	1	1
SEN1026	1127472	1127666		hypothetical protein	YP_002243155.1	2	2	2	2	2	2	2	2
SEN1027	1127705	1128328	rcsA	colanic acid capsullar biosynthesis activation protein A	YP_002243156.1	10	22	3	15	21	23	10	2
SEN1028	1128610	1129404	fliR	flagellar biosynthesis protein FliR	YP_002243157.1	11	28	29	17	33	31	11	2
SEN1029	1129413	1129682	fliQ	flagellar biosynthesis protein FliQ	YP_002243158.1	1	13	1	3	12	2	1	1
SEN1030	1129692	1130429	fliP	flagellar biosynthesis protein FliP	YP_002243159.1	11	29	30	17	34	4	11	25
SEN1031	1130429	1130806	fliO	flagellar biosynthesis protein FliO	YP_002243160.1	9	21	9	13	27	24	9	2
SEN1032	1130806	1131219	fliN	flagellar motor switch protein FliN	YP_002243161.1	8	16	17	1	11	1	8	2
SEN1033	1131216	1132220	fliM	flagellar motor switch protein FliM	YP_002243162.1	11	29	30	18	34	17	11	2
SEN1034	1132225	1132692	fliL	flagellar basal body-associated protein FliL	YP_002243163.1	4	17	4	10	19	4	4	2
SEN1036	1134011	1134454	fliJ	flagellar biosynthesis chaperone	YP_002243165.1	1	1	3	1	1	1	1	1
SEN1037	1134476	1135846	fliI	flagellum-specific ATP synthase	YP_002243166.1	13	30	42	19	37	34	13	35
SEN1040	1137534	1139216	fliF	flagellar MS-ring protein	YP_002243169.1	11	29	31	35	38	34	11	36
SEN1041	1139433	1139747	fliE	flagellar hook-basal body protein FliE	YP_002243170.1	9	25	27	15	2	16	9	28
SEN1041A	1139867	1140253		hypothetical protein	YP_002243171.1	9	8	3	15	24	22	9	23
SEN1042	1140518	1140751	yedF	hypothetical protein	YP_002243172.1	5	9	3	10	17	16	5	2
SEN1043	1140748	1142013	yedE	inner membrane protein	YP_002243173.1	10	29	31	17	39	34	35	36
SEN1045	1142592	1144076	amyA	alpha-amylase	YP_002243175.1	10	29	31	18	37	34	11	35
SEN1046	1144148	1144516	fliT	flagellar biosynthesis protein FliT	YP_002243176.1	7	21	23	14	1	24	7	22
SEN1047	1144516	1144923	fliS	flagellar protein FliS	YP_002243177.1	6	11	1	1	13	5	6	12
SEN1051	1149598	1150317	fliA	flagellar biosynthesis sigma factor	YP_002243181.1	8	20	8	2	25	8	8	2
SEN1052	1150376	1150927	fliZ	flagella biosynthesis protein FliZ	YP_002243182.1	9	27	29	16	35	32	9	33
SEN1053	1151074	1151874	fliY	cystine transporter subunit	YP_002243183.1	9	26	28	15	34	31	9	32
SEN1054	1152028	1153014	yedO	D-cysteine desulfhydrase	YP_002243184.1	7	25	27	13	34	30	7	31
SEN1055	1153035	1153703	yecS	ABC transporter membrane protein	YP_002243185.1	12	28	30	9	35	33	12	29
SEN1056	1153700	1154452	yecC	amino-acid ABC transporter ATP-binding protein YecC	YP_002243186.1	11	29	31	18	37	34	11	35
SEN1057	1154685	1155407	sdiA	DNA-binding transcriptional activator SdiA	YP_002243187.1	10	27	29	15	33	31	10	2
SEN1058	1155474	1155698	yecF	hypothetical protein	YP_002243188.1	1	1	1	1	10	5	1	2
SEN1059	1156162	1156818	uvrY	response regulator	YP_002243189.1	11	23	24	16	4	5	11	4
SEN1060	1156815	1158647	uvrC	excinuclease ABC subunit C	YP_002243190.1	11	29	31	18	38	34	11	35
SEN1061	1158704	1159252	pgsA	phosphatidylglycerophosphate synthetase	YP_002243191.1	9	7	7	4	25	23	9	2
SEN1065	1160496	1161935		hypothetical protein	YP_002243192.1	11	29	31	17	36	34	11	27
SEN1066	1162148	1162474		hypothetical protein	YP_002243193.1	4	2	5	2	12	3	4	2
SEN1067	1162713	1163378	yecA	hypothetical protein	YP_002243194.1	8	25	27	34	32	30	8	21
SEN1068	1163453	1164664	tyrP	tyrosine-specific transport protein	YP_002243195.1	13	35	37	25	43	40	13	41
SEN1069	1164891	1165130	yecH	hypothetical protein	YP_002243196.1	8	18	4	7	23	4	8	21
SEN1070	1165176	1165673	ftn	ferritin	YP_002243197.1	10	21	5	31	28	25	10	26
SEN1071	1165913	1166248		lipoprotein	YP_002243198.1	6	2	4	6	1	2	6	1
SEN1072	1166504	1167142		hypothetical protein	YP_002243199.1	10	18	20	9	24	6	10	2
SEN1073	1167321	1167824	ftnB	ferritin-like protein	YP_002243200.1	7	9	11	6	2	13	7	2
SEN1074	1168374	1168931	araH	hypothetical protein	YP_002243201.1	11	11	24	4	29	11	11	2
SEN1076	1170343	1171764	otsA	trehalose-6-phosphate synthase	YP_002243203.1	12	3	33	20	38	36	12	29
SEN1077	1171782	1172210	yecG	universal stress protein UspC	YP_002243204.1	8	3	21	14	2	3	8	2
SEN1078	1172997	1173347	flhD	transcriptional activator FlhD	YP_002243205.1	1	3	5	3	12	3	1	2
SEN1079	1173350	1173928	flhC	transcriptional activator FlhC	YP_002243206.1	6	15	7	7	16	18	6	5
SEN1080	1174110	1174940	motA	flagellar motor protein MotA	YP_002243207.1	10	13	27	18	11	13	10	23
SEN1081	1174937	1175866	motB	flagellar motor protein MotB	YP_002243208.1	11	25	27	11	22	30	11	22
SEN1082	1175871	1177886	cheA	chemotaxis protein CheA	YP_002243209.1	14	34	36	47	43	39	14	41
SEN1083	1177907	1178410	cheW	purine-binding chemotaxis protein	YP_002243210.1	7	10	10	16	27	26	7	3
SEN1084	1178647	1180308		methyl-accepting chemotaxis protein II	YP_002243211.1	15	35	37	22	42	40	15	3
SEN1085	1180462	1181328	cheR	chemotaxis methyltransferase CheR	YP_002243212.1	13	19	30	1	34	19	13	2
SEN1086	1181325	1182374	cheB	chemotaxis-specific methylesterase	YP_002243213.1	11	29	6	18	35	32	11	2
SEN1087	1182392	1182781	cheY	chemotaxis regulatory protein CheY	YP_002243214.1	7	8	15	1	3	1	7	2
SEN1088	1182792	1183436	cheZ	chemotaxis regulator CheZ	YP_002243215.1	9	28	29	17	33	32	9	2
SEN1090	1184774	1186852	flhA	flagellar biosynthesis protein FlhA	YP_002243217.1	15	36	38	22	43	41	15	6
SEN1091	1186852	1187244	flhE	flagellar protein FlhE	YP_002243218.1	10	23	9	1	27	9	10	2
SEN1092	1187481	1188620		hypothetical protein	YP_002243219.1	10	32	34	18	42	38	10	2
SEN1093	1188674	1190545		penicillin-binding protein	YP_002243220.1	32	34	36	20	43	39	13	40
SEN1094	1190734	1192467	argS	arginyl-tRNA synthetase	YP_002243221.1	11	29	31	17	37	34	11	3
SEN1095	1192704	1193273	yecM	hypothetical protein	YP_002243222.1	6	25	27	16	32	29	6	2
SEN1096	1193293	1194039	cutC	copper homeostasis protein CutC	YP_002243223.1	11	29	31	18	6	13	11	2
SEN1097	1194275	1195246	yecP	hypothetical protein	YP_002243224.1	12	29	31	18	36	34	12	3
SEN1098	1195243	1195986	yecO	hypothetical protein	YP_002243225.1	12	7	28	7	32	3	12	30
SEN1099	1196027	1196422	yecN	hypothetical protein	YP_002243226.1	4	4	4	4	15	4	4	10
SEN1101	1197290	1197856	yecD	hypothetical protein	YP_002243228.1	12	29	31	11	26	33	12	23
SEN1102	1198181	1199953	aspS	aspartyl-tRNA synthetase	YP_002243229.1	13	31	33	20	37	35	13	3
SEN1103	1200056	1200508	ntpA	dATP pyrophosphohydrolase	YP_002243230.1	7	17	7	1	20	7	7	2
SEN1104	1200538	1201278	yebC	hypothetical protein	YP_002243231.1	11	13	27	35	31	13	11	2
SEN1105	1201315	1201836	ruvC	Holliday junction resolvase	YP_002243232.1	11	24	26	17	30	13	11	2
SEN1106	1201838	1202437	yebB	hypothetical protein	YP_002243233.1	11	24	26	14	30	29	11	18
SEN1108	1203698	1204309	ruvA	Holliday junction DNA helicase RuvA	YP_002243235.1	12	5	24	16	19	11	12	19
SEN1109	1204399	1205328	ruvB	Holliday junction DNA helicase	YP_002243236.1	12	4	27	17	32	14	12	30
SEN1110	1205407	1206192	znuB	high-affinity zinc transporter membrane protein	YP_002243237.1	14	31	33	22	37	35	14	8
SEN1111	1206189	1206944	znuC	high-affinity zinc transporter ATPase	YP_002243238.1	11	28	29	19	33	23	11	31
SEN1112	1206966	1207967	znuA	high-affinity zinc transporter periplasmic protein	YP_002243239.1	9	22	24	15	2	27	9	28
SEN1113	1207983	1209302	yebA	hypothetical protein	YP_002243240.1	12	29	31	35	38	34	12	36
SEN1114	1209419	1210390	msbB	lipid A biosynthesis (KDO)2-(lauroyl)-lipid IVA acyltransferase	YP_002243241.1	12	30	32	18	38	35	12	36
SEN1115	1210463	1211905	pykA	pyruvate kinase	YP_002243242.1	13	30	32	18	41	35	13	38
SEN1116	1212029	1212898	yebK	DNA-binding transcriptional regulator HexR	YP_002243243.1	9	3	3	14	28	26	9	19
SEN1117	1213240	1214715	zwf	glucose-6-phosphate 1-dehydrogenase	YP_002243244.1	29	14	31	19	36	34	12	2
SEN1118	1214950	1216761	edd	phosphogluconate dehydratase	YP_002243245.1	13	32	34	21	39	37	13	3
SEN1119	1216799	1217440	eda	keto-hydroxyglutarate-aldolase/keto-deoxy- phosphogluconate aldolase	YP_002243246.1	12	26	28	11	27	30	31	2
SEN1120	1217540	1218718	purT	phosphoribosylglycinamide formyltransferase 2	YP_002243247.1	12	27	29	18	36	33	12	2
SEN1121	1218849	1219139	yebG	DNA damage-inducible protein YebG	YP_002243248.1	1	19	21	1	20	1	1	3
SEN1122	1219207	1219560	yebF	hypothetical protein	YP_002243249.1	11	7	7	19	5	27	11	2
SEN1123	1219654	1220313	yebE	hypothetical protein	YP_002243250.1	13	30	31	20	37	34	13	2
SEN1124	1220526	1222577	ptrB	protease 2	YP_002243251.1	13	32	34	21	33	37	13	2
SEN1125	1222614	1223312	exoX	exodeoxyribonuclease X	YP_002243252.1	13	32	34	22	38	36	13	3
SEN1126	1223336	1223992		hypothetical protein	YP_002243253.1	26	3	29	18	34	32	11	2
SEN1127	1224100	1224330	holE	DNA polymerase III subunit theta	YP_002243254.1	1	2	2	6	5	10	1	2
SEN1128	1224462	1224842	yobA	hypothetical protein	YP_002243255.1	1	1	22	1	27	24	1	2
SEN1129	1224843	1225718		cation transporter	YP_002243256.1	12	31	33	19	38	36	12	2
SEN1130	1225735	1226088		hypothetical protein	YP_002243257.1	7	17	17	3	10	3	7	19
SEN1180	1261160	1261636		hypothetical protein	YP_002243288.1	9	23	25	1	32	28	29	30
SEN1181	1261966	1262361		hypothetical protein	YP_002243289.1	9	21	8	1	19	11	9	24
SEN1182	1263045	1263767	sopE2	invasion-associated secreted effector protein (sopE2)	YP_002243290.1	10	22	23	6	28	26	10	2
SEN1184	1264440	1265090	pphA	serine/threonine protein phosphatase 1	YP_002243292.1	8	25	27	18	31	30	8	2
SEN1185	1265109	1265300	yebW	hypothetical protein	YP_002243293.1	2	2	4	7	2	4	2	2
SEN1186	1265411	1265650		hypothetical protein	YP_002243294.1	2	8	4	1	4	8	2	2
SEN1187	1265765	1267204	yebU	rRNA (cytosine-C(5)-)-methyltransferase RsmF	YP_002243295.1	11	30	32	17	36	35	11	2
SEN1188	1267282	1269921		hypothetical protein	YP_002243296.1	12	31	33	20	39	37	12	2
SEN1190	1271209	1271793	yebR	hypothetical protein	YP_002243298.1	8	3	21	8	6	13	8	2
SEN1191	1271891	1272577	proQ	solute/DNA competence effector	YP_002243299.1	1	1	1	1	12	11	1	1
SEN1192	1272597	1274645	prc	carboxy-terminal protease	YP_002243300.1	12	29	31	18	39	34	12	3
SEN1193	1274839	1275720		heat shock protein HtpX	YP_002243301.1	1	25	27	17	32	30	1	3
SEN1194	1275768	1277141		membrane transport protein	YP_002243302.1	12	31	33	38	42	37	12	39
SEN1195	1277317	1278108	kdgR	transcriptional regulator KdgR	YP_002243303.1	9	8	25	2	30	28	9	3
SEN1196	1278320	1278559		hypothetical protein	YP_002243304.1	6	5	12	1	14	13	6	3
SEN1197	1278717	1278860	yobG	hypothetical protein	YP_002243305.1	1	1	1	1	4	1	1	1
SEN1198	1278931	1279218		hypothetical protein	YP_002243306.1	6	8	12	14	6	6	6	2
SEN1199	1279867	1280010	yobF	hypothetical protein	YP_002243307.1	1	1	1	1	1	1	1	1
SEN1200	1280023	1280232	cspC	cold shock-like protein CspC	YP_002243308.1	1	1	1	1	1	5	1	1
SEN1201	1280452	1282197		penicillin-binding protein	YP_002243309.1	13	33	34	12	39	37	13	3
SEN1202	1282263	1283072	rrmA	23S rRNA methyltransferase A	YP_002243310.1	10	25	26	9	30	29	10	2
SEN1203	1283069	1283689	yebN	hypothetical protein	YP_002243311.1	7	25	26	17	30	25	7	2
SEN1204	1284045	1284503		hypothetical protein	YP_002243312.1	11	26	27	10	2	4	11	2
SEN1205	1284562	1285422	manZ	PTS system mannose-specific transporter subunit IID	YP_002243313.1	10	28	29	9	33	32	10	3
SEN1206	1285426	1286226	manY	phosphotransferase enzyme II, C component	YP_002243314.1	9	26	28	8	32	31	9	2
SEN1207	1286279	1287247	manX	PTS system mannose-specific transporter subunit IIAB	YP_002243315.1	9	23	14	8	2	26	9	2
SEN1209	1287720	1289279	yoaE	hypothetical protein	YP_002243316.1	11	33	34	20	38	36	11	3
SEN1210	1289301	1290902		hypothetical protein	YP_002243317.1	30	31	33	41	38	36	11	3
SEN1211	1291040	1292404	sdaA	L-serine deaminase 1	YP_002243318.1	11	33	34	42	39	37	11	38
SEN1212	1292668	1293246	yeaB	hypothetical protein	YP_002243319.1	11	30	31	18	36	34	35	2
SEN1213	1293250	1294614	pabB	para-aminobenzoate synthase component I	YP_002243320.1	9	30	32	18	38	35	9	2
SEN1214	1294695	1294874	yoaH	hypothetical protein	YP_002243321.1	4	7	1	2	1	1	4	1
SEN1215	1294880	1295224	yoaB	hypothetical protein	YP_002243322.1	2	11	10	6	16	1	2	1
SEN1216	1295355	1297265	yoaA	ATP-dependent helicase	YP_002243323.1	11	28	29	9	34	32	11	2
SEN1217	1297323	1298018	yeaZ	hypothetical protein	YP_002243324.1	10	27	28	9	33	31	10	3
SEN1218	1298090	1298671	slp	lipoprotein	YP_002243325.1	9	24	25	4	30	28	9	2
SEN1219	1298876	1300561	fadD	long-chain-fatty-acid--CoA ligase	YP_002243326.1	11	31	33	10	38	36	11	2
SEN1220	1300634	1301761	rnd	ribonuclease D	YP_002243327.1	12	29	30	11	36	33	12	3
SEN1221	1301883	1302149	minE	cell division topological specificity factor MinE	YP_002243328.1	3	1	1	1	4	1	3	1
SEN1222	1302153	1302965	minD	cell division inhibitor MinD	YP_002243329.1	6	5	20	6	22	5	6	2
SEN1223	1302989	1303696	minC	septum formation inhibitor	YP_002243330.1	2	2	18	2	22	21	2	2
SEN1224	1303783	1304115	ycgL	hypothetical protein	YP_002243331.1	5	12	16	6	2	6	5	2
SEN1225	1304165	1304824	ycgM	hypothetical protein	YP_002243332.1	9	24	4	1	3	27	9	3
SEN1226	1304902	1305363	ycgN	hypothetical protein	YP_002243333.1	11	9	22	2	4	24	11	4
SEN1227	1305715	1305852		hypothetical protein	YP_002243334.1	4	2	2	1	1	4	4	1
SEN1228	1306044	1306217		hypothetical protein	YP_002243335.1	5	3	1	3	10	3	5	3
SEN1229	1306289	1306630		hypothetical protein	YP_002243336.1	7	8	3	1	15	3	7	2
SEN1230	1306739	1307269	dsbB	disulfide bond formation protein B	YP_002243337.1	3	21	23	9	15	6	3	15
SEN1231	1307411	1308955	nhaB	sodium/proton antiporter	YP_002243338.1	11	29	31	10	37	34	11	2
SEN1232	1309175	1309894	fadR	fatty acid metabolism regulator	YP_002243339.1	10	21	1	9	2	24	10	2
SEN1234	1311796	1313094	dadA	D-amino acid dehydrogenase small subunit	YP_002243341.1	11	32	34	19	24	37	11	24
SEN1235	1313108	1314178	dadX	alanine racemase	YP_002243342.1	12	30	32	19	39	35	12	2
SEN1236	1314241	1315974	ycgO	potassium/proton antiporter	YP_002243343.1	15	36	38	24	44	41	15	5
SEN1237	1316071	1316985	ldcA	L,D-carboxypeptidase A	YP_002243344.1	10	28	30	9	35	33	10	2
SEN1238	1317156	1317767	emtA	membrane-bound lytic murein transglycosylase E	YP_002243345.1	14	8	29	13	34	32	14	23
SEN1239	1317781	1318515	ycgR	hypothetical protein	YP_002243346.1	11	26	28	10	33	31	11	2
SEN1240	1318684	1318938	ymgE	hypothetical protein	YP_002243347.1	8	2	5	3	2	13	8	2
SEN1241	1319001	1320713	treA	trehalase	YP_002243348.1	14	34	36	13	42	39	14	4
SEN1242	1320927	1322252		glutamate dehydrogenase	YP_002243349.1	11	30	32	10	36	34	11	3
SEN1244	1322698	1323834		cytochrome oxidase subunit II	YP_002243350.1	11	32	33	19	38	35	11	36
SEN1245	1323846	1325390		cytochrome bd-II oxidase subunit I	YP_002243351.1	11	33	34	44	40	36	11	2
SEN1246	1325465	1326313	hyaF	hydrogenase-1 operon protein HyaF	YP_002243352.1	13	36	38	13	42	40	13	4
SEN1248	1326704	1327300	hyaD	hydrogenase 1 maturation protease	YP_002243354.1	11	27	28	5	33	30	11	3
SEN1249	1327297	1328028		hydrogenase 1 b-type cytochrome subunit	YP_002243355.1	10	31	33	5	37	35	10	3
SEN1250	1328047	1329840		hydrogenase 1 large subunit	YP_002243356.1	11	29	31	39	35	33	11	3
SEN1251	1329837	1330955		hydrogenase-1 small subunit	YP_002243357.1	12	28	30	11	34	32	12	2
SEN1255	1333740	1334831	ychF	GTP-dependent nucleic acid-binding protein EngD	YP_002243360.1	11	30	31	39	36	34	11	3
SEN1256	1334948	1335532	pth	peptidyl-tRNA hydrolase	YP_002243361.1	10	7	29	17	4	28	10	2
SEN1257	1335808	1336086	ychH	hypothetical protein	YP_002243362.1	8	8	18	6	5	9	8	6
SEN1258	1336131	1337792	ychM	sulfate transporter YchM	YP_002243363.1	12	32	34	19	39	36	12	37
SEN1259	1337941	1338888	prsA	ribose-phosphate pyrophosphokinase	YP_002243364.1	9	7	2	13	27	24	9	1
SEN1260	1339154	1340005	ipk	4-diphosphocytidyl-2-C-methyl-D-erythritol kinase	YP_002243365.1	10	27	28	16	33	31	10	3
SEN1261	1340002	1340625	lolB	outer membrane lipoprotein LolB	YP_002243366.1	9	25	18	15	5	28	9	2
SEN1262	1340939	1342195	hemA	glutamyl-tRNA reductase	YP_002243367.1	10	32	33	19	37	36	10	24
SEN1263	1342236	1343318	prfA	peptide chain release factor 1	YP_002243368.1	27	28	29	34	37	33	10	35
SEN1264	1343318	1344151	hemK	N5-glutamine S-adenosyl-L-methionine-dependent methyltransferase	YP_002243369.1	12	29	31	18	36	34	12	22
SEN1265	1344148	1344537	sirC	transcriptional regulator	YP_002243370.1	4	2	8	4	18	6	4	17
SEN1266	1344541	1345350	ychA	transcriptional regulator	YP_002243371.1	24	25	27	9	30	28	10	18
SEN1267	1345388	1346242	kdsA	2-dehydro-3-deoxyphosphooctonate aldolase	YP_002243372.1	11	28	29	10	35	32	11	20
SEN1268	1346296	1347396	chaA	calcium/sodium:proton antiporter	YP_002243373.1	12	31	32	18	38	36	12	23
SEN1269	1347663	1347893	chaB	cation transport regulator	YP_002243374.1	6	12	13	16	3	6	6	9
SEN1270	1347973	1348326	ychN	hypothetical protein	YP_002243375.1	6	14	15	5	1	18	6	6
SEN1271	1348503	1349927	ychP	hypothetical protein	YP_002243376.1	12	30	32	11	37	35	12	23
SEN1273	1350571	1352367	narX	nitrate/nitrite sensor protein NarX	YP_002243378.1	11	29	31	10	36	34	11	21
SEN1274	1352708	1354105	narK	nitrite extrusion protein	YP_002243379.1	14	34	35	13	40	38	14	25
SEN1275	1354493	1358236	narG	respiratory nitrate reductase 1 subunit alpha	YP_002243380.1	13	36	38	22	44	41	13	27
SEN1276	1358233	1359771	narH	respiratory nitrate reductase 1 subunit beta	YP_002243381.1	13	33	35	43	39	37	13	25
SEN1277	1359768	1360478	narJ	respiratory nitrate reductase 1 subunit delta	YP_002243382.1	12	27	28	11	34	32	12	22
SEN1278	1360478	1361155	narI	respiratory nitrate reductase 1 subunit gamma	YP_002243383.1	11	30	31	10	35	34	11	22
SEN1280	1364273	1365115	purU	formyltetrahydrofolate deformylase	YP_002243385.1	10	27	28	9	31	19	10	20
SEN1281	1365166	1365624	ychJ	hypothetical protein	YP_002243386.1	1	1	14	7	6	15	1	11
SEN1282	1365735	1366640	ychK	hypothetical protein	YP_002243387.1	9	26	27	8	19	30	9	19
SEN1283	1366731	1367744	hnr	response regulator of RpoS	YP_002243388.1	11	28	29	10	34	9	11	21
SEN1284	1367947	1368855	galU	UTP--glucose-1-phosphate uridylyltransferase subunit GalU	YP_002243389.1	10	28	3	9	32	11	10	21
SEN1285	1368987	1369400	hns	global DNA-binding transcriptional dual regulator H-NS	YP_002243390.1	1	2	1	1	3	1	1	6
SEN1286	1370063	1370680	tdk	thymidine kinase	YP_002243391.1	6	3	17	3	2	3	6	12
SEN1287	1370877	1373555	adhE	bifunctional acetaldehyde-CoA/alcohol dehydrogenase	YP_002243392.1	11	27	36	10	32	37	11	30
SEN1288	1374032	1374679	ychE	hypothetical protein	YP_002243393.1	7	12	26	6	18	12	7	18
SEN1289	1375443	1377074	oppA	periplasmic oligopeptide-binding protein OppA	YP_002243394.1	13	32	34	43	39	37	13	24
SEN1290	1377196	1378116	oppB	oligopeptide transporter permease	YP_002243395.1	10	29	30	16	35	33	10	21
SEN1291	1378131	1379039	oppC	oligopeptide transport system permease OppC	YP_002243396.1	10	25	26	1	31	29	10	18
SEN1292	1379051	1380058	oppD	oligopeptide transporter ATP-binding protein	YP_002243397.1	11	29	30	14	34	32	11	21
SEN1293	1380055	1381059	oppF	oligopeptide transport ATP-binding protein OppF	YP_002243398.1	15	34	36	18	40	38	15	25
SEN1294	1381161	1381943		ion transport protein	YP_002243399.1	11	29	30	17	37	34	11	35
SEN1295	1382354	1383814	cls	cardiolipin synthetase	YP_002243400.1	12	33	35	20	41	38	12	25
SEN1296	1384174	1384470	yciI	YciI-like protein	YP_002243401.1	8	6	7	12	2	20	8	2
SEN1297	1384694	1385422	tonB	transporter	YP_002243402.1	13	31	32	18	36	15	13	3
SEN1298	1385481	1385882	yciA	acyl-CoA thioester hydrolase	YP_002243403.1	1	1	9	9	15	1	1	2
SEN1299	1386043	1386582	yciB	intracellular septation protein A	YP_002243404.1	1	1	1	7	13	1	1	1
SEN1300	1386639	1387382	yciC	hypothetical protein	YP_002243405.1	10	27	28	17	32	12	10	30
SEN1301	1387408	1387812		hypothetical protein	YP_002243406.1	9	7	21	1	5	9	9	22
SEN1302	1388150	1388788	ompW	outer membrane protein W	YP_002243407.1	8	3	17	11	23	22	8	2
SEN1304	1389768	1390274	yciE	hypothetical protein	YP_002243409.1	9	6	24	15	27	26	9	2
SEN1305	1390348	1390851	yciF	hypothetical protein	YP_002243410.1	10	16	24	16	12	25	10	2
SEN1306	1390941	1391123	yciG	hypothetical protein	YP_002243411.1	1	7	2	1	1	1	1	1
SEN1307	1391603	1392409	trpA	tryptophan synthase subunit alpha	YP_002243412.1	10	28	29	16	25	32	10	33
SEN1308	1392409	1393602	trpB	tryptophan synthase subunit beta	YP_002243413.1	12	31	32	19	39	36	12	24
SEN1309	1393612	1394970	trpC	bifunctional indole-3-glycerol phosphate synthase/phosphoribosylanthranilate isomerase	YP_002243414.1	11	31	32	41	3	35	11	26
SEN1310	1394974	1396569	trpD	bifunctional glutamine amidotransferase/anthranilate phosphoribosyltransferase	YP_002243415.1	29	30	31	18	37	34	10	35
SEN1311	1396569	1398131	trpE	anthranilate synthase component I	YP_002243416.1	13	31	32	43	40	9	13	37
SEN1312	1398392	1399273	trpH	hypothetical protein	YP_002243417.1	12	30	31	19	36	34	12	24
SEN1313	1399281	1399901	yciO	hypothetical protein	YP_002243418.1	9	21	22	14	25	7	9	7
SEN1314	1400002	1400877	yciL	23S rRNA pseudouridylate synthase B	YP_002243419.1	12	27	28	18	33	30	12	22
SEN1315	1400964	1401554	btuR	cob(I)yrinic acid a,c-diamide adenosyltransferase	YP_002243420.1	12	30	32	19	37	34	12	3
SEN1316	1401551	1402312	yciK	short chain dehydrogenase	YP_002243421.1	10	28	29	17	35	32	10	33
SEN1317	1402550	1403596	sohB	periplasmic protease	YP_002243422.1	13	29	31	19	30	34	13	35
SEN1318	1403638	1403889	yciN	hypothetical protein	YP_002243423.1	2	2	1	1	2	1	2	2
SEN1319	1404292	1406889	topA	DNA topoisomerase I	YP_002243424.1	10	32	34	20	39	37	10	2
SEN1320	1407300	1408274	cysB	transcriptional regulator CysB	YP_002243425.1	10	26	27	16	32	30	10	2
SEN1321	1409251	1411926	acnA	aconitate hydratase	YP_002243426.1	13	33	35	22	43	38	39	3
SEN1322	1411982	1412572	ribA	GTP cyclohydrolase II	YP_002243427.1	25	26	28	15	4	31	10	2
SEN1323	1412768	1413532	pgpB	phosphatidylglycerophosphatase B	YP_002243428.1	7	19	21	11	25	11	7	2
SEN1324	1413682	1413990	yciS	hypothetical protein	YP_002243429.1	10	8	10	4	8	3	10	2
SEN1325	1414051	1415166	yciM	tetratricopeptide repeat protein	YP_002243430.1	10	27	29	16	34	32	10	2
SEN1326	1415357	1416094	pyrF	Orotidine 5'-phosphate decarboxylase	YP_002243431.1	11	29	31	18	38	35	11	2
SEN1327	1416094	1416420	yciH	translation initiation factor Sui1	YP_002243432.1	1	12	1	10	14	1	1	1
SEN1328	1417017	1417769	yciT	regulatory protein	YP_002243433.1	11	23	25	1	29	28	11	3
SEN1329	1418157	1420139	yciR	RNase II stability modulator	YP_002243434.1	11	33	35	20	44	39	11	41
SEN1330	1420401	1422335	rnb	exoribonuclease II	YP_002243435.1	12	34	35	21	42	38	12	4
SEN1331	1422424	1423557	yciW	hypothetical protein	YP_002243436.1	25	26	27	14	33	30	8	2
SEN1332	1423757	1424545	fabI	enoyl-(acyl carrier protein) reductase	YP_002243437.1	1	22	6	14	2	25	1	2
SEN1335	1425150	1426523		hypothetical protein	YP_002243438.1	11	28	29	38	35	32	11	34
SEN1336	1426990	1427697		hypothetical protein	YP_002243439.1	11	28	30	18	35	32	33	34
SEN1337	1427713	1428519	sapF	peptide transport system ATP-binding protein SapF	YP_002243440.1	10	26	9	13	1	29	10	27
SEN1338	1428521	1429513	sapD	peptide transport system ATP-binding protein SapD	YP_002243441.1	11	26	28	17	33	31	11	27
SEN1339	1429513	1430403	sapC	peptide transport system permease SapC	YP_002243442.1	10	24	26	4	32	29	10	25
SEN1341	1431352	1433001	sapA	peptide transport periplasmic protein SapA	YP_002243444.1	11	31	33	18	38	36	11	3
SEN1342	1433113	1434093	pspF	phage shock protein operon transcriptional activator	YP_002243445.1	11	29	31	17	34	33	11	21
SEN1343	1434264	1434926	pspA	phage shock protein PspA	YP_002243446.1	10	28	16	17	32	16	10	21
SEN1344	1434986	1435210	pspB	phage shock protein B	YP_002243447.1	2	6	2	2	6	5	2	2
SEN1345	1435210	1435569	pspC	DNA-binding transcriptional activator PspC	YP_002243448.1	9	8	21	9	24	22	9	3
SEN1346	1435592	1435810	pspD	peripheral inner membrane phage-shock protein	YP_002243449.1	4	4	9	4	11	4	4	2
SEN1347	1435886	1436200	pspE	thiosulfate:cyanide sulfurtransferase	YP_002243450.1	6	16	1	11	19	1	6	2
SEN1348	1436343	1437746	ycjX	ATP-binding protein	YP_002243451.1	11	32	34	19	39	37	11	24
SEN1349	1437743	1438804	ycjF	hypothetical protein	YP_002243452.1	11	30	32	18	37	35	11	2
SEN1350	1438952	1440493	tyrR	DNA-binding transcriptional regulator TyrR	YP_002243453.1	11	29	31	17	36	34	11	2
SEN1351	1440583	1441089	tpx	thiol peroxidase	YP_002243454.1	3	12	1	1	1	14	3	1
SEN1354	1443063	1444676	mppA	periplasmic murein peptide-binding protein MppA	YP_002243457.1	12	31	33	20	37	14	12	2
SEN1355	1444773	1445702		oxidoreductase	YP_002243458.1	29	30	32	17	30	36	11	3
SEN1362	1452574	1453419		lipoprotein	YP_002243466.1	11	32	34	19	40	37	11	23
SEN1363	1453494	1455476		invasin-like protein	YP_002243467.1	13	32	34	38	40	37	13	4
SEN1365	1456426	1456983		thiol peroxidase	YP_002243469.1	9	10	9	25	20	12	9	3
SEN1366	1457456	1458142		hypothetical protein	YP_002243471.1	3	29	30	17	26	33	3	2
SEN1367	1458186	1458788		hypothetical protein	YP_002243472.1	3	4	27	16	30	29	3	2
SEN1368	1458870	1459901	ynaI	hypothetical protein	YP_002243473.1	1	26	27	15	23	29	1	3
SEN1369	1460140	1460394	ynaJ	hypothetical protein	YP_002243474.1	5	1	1	1	3	10	5	2
SEN1370	1460449	1461396	ydaA	universal stress protein UspE	YP_002243475.1	13	30	32	19	27	8	13	4
SEN1371	1461547	1462299	fnr	fumarate/nitrate reduction transcriptional regulator	YP_002243476.1	12	31	33	20	36	6	12	2
SEN1372	1462494	1463009	ogt	O-6-alkylguanine-DNA:cysteine-protein methyltransferase	YP_002243477.1	12	29	31	18	27	34	12	2
SEN1373	1463267	1463830	ydaL	hypothetical protein	YP_002243478.1	9	22	24	15	30	27	9	2
SEN1374	1464241	1465395		chemo-receptor protein	YP_002243479.1	13	32	34	43	40	37	13	24
SEN1375	1465541	1466524	zntB	zinc transporter	YP_002243480.1	11	17	30	17	29	33	11	21
SEN1376	1467011	1468384	dbpA	ATP-dependent RNA helicase DbpA	YP_002243481.1	13	30	32	20	37	35	13	4
SEN1377	1468428	1469363	ydaO	C32 tRNA thiolase	YP_002243482.1	12	28	30	38	35	32	12	33
SEN1399	1482132	1482470		multi-drug transporter	YP_002243501.1	1	7	6	8	1	13	1	2
SEN1400	1482520	1482954	ynaF	hypothetical protein	YP_002243502.1	6	5	18	6	2	5	6	2
SEN1401	1483436	1486960	nifJ	pyruvate-flavodoxin oxidoreductase	YP_002243503.1	14	36	38	42	45	41	14	3
SEN1403	1487347	1487502		hypothetical protein	YP_002243505.1	4	7	3	1	2	3	4	1
SEN1404	1487546	1487956	hslJ	heat-inducible protein	YP_002243506.1	11	23	25	16	6	26	11	3
SEN1405	1488067	1489056	ldhA	D-lactate dehydrogenase	YP_002243507.1	10	27	28	16	5	31	10	2
SEN1406	1489296	1491932	ydbH	hypothetical protein	YP_002243508.1	32	33	35	21	41	38	14	3
SEN1407	1491932	1492123	ynbE	lipoprotein	YP_002243509.1	6	5	1	3	1	1	6	2
SEN1408	1492131	1492454	ydbL	hypothetical protein	YP_002243510.1	8	18	20	3	19	22	8	2
SEN1410	1493043	1493648		azoreductase	YP_002243512.1	11	29	31	17	35	33	11	2
SEN1411	1493849	1497751	hrpA	ATP-dependent RNA helicase HrpA	YP_002243513.1	37	38	40	50	46	43	13	28
SEN1412	1497815	1498615	ydcF	hypothetical protein	YP_002243514.1	10	23	25	9	32	28	10	2
SEN1413	1498732	1499262	cybB	cytochrome b561	YP_002243515.1	13	32	34	24	39	36	13	4
SEN1414	1499533	1500195		hypothetical protein	YP_002243516.1	10	22	1	15	28	25	10	2
SEN1417	1502345	1503025		amino acid ABC transporter	YP_002243517.1	9	24	26	2	31	29	9	3
SEN1419	1503778	1504425		amino acid ABC transporter permease	YP_002243519.1	10	20	9	4	25	24	10	2
SEN1420	1504432	1505193		amino acid-binding protein	YP_002243520.1	11	26	28	4	32	31	11	2
SEN1421	1506101	1506445		hypothetical protein	YP_002243521.1	8	19	3	1	2	15	8	2
SEN1422	1506566	1507792	sseJ	translocated effector protein SseJ	YP_002243522.1	14	30	32	19	18	36	14	3
SEN1423A	1509063	1509464		hypothetical protein	YP_002243524.1	1	11	25	1	27	6	1	18
SEN1424	1509987	1510262		hypothetical protein	YP_002243525.1	6	16	18	1	21	20	6	2
SEN1425	1510294	1511412		alcohol dehydrogenase class III	YP_002243526.1	11	30	32	19	35	34	11	2
SEN1426	1511581	1513206	trg	methyl-accepting chemotaxis protein III	YP_002243527.1	30	32	34	18	40	37	13	3
SEN1427	1513267	1514190	ydcI	LysR family transcriptional regulatory protein	YP_002243528.1	10	30	32	18	4	3	10	23
SEN1428	1514483	1515826		hypothetical protein	YP_002243529.1	11	29	31	17	37	34	11	2
SEN1430	1517603	1519258	mdoD	glucan biosynthesis protein D	YP_002243531.1	14	32	34	21	3	37	14	3
SEN1431	1519454	1520029		hypothetical protein	YP_002243532.1	11	28	30	34	2	33	11	35
SEN1437	1526021	1526458		aminoglycoside 6'-N-acetyltransferase	YP_002243538.1	11	27	28	37	33	30	11	2
SEN1438	1526458	1527249		regulatory protein	YP_002243539.1	11	28	30	18	36	33	11	2
SEN1439	1527265	1527897		epimerase	YP_002243540.1	12	29	31	18	35	34	12	23
SEN1440	1527909	1528346		phosphotransferase enzyme	YP_002243541.1	10	3	3	15	5	26	10	2
SEN1441	1528478	1529284		hypothetical protein	YP_002243542.1	11	26	28	17	25	31	11	2
SEN1442	1529298	1530611		phosphotransferase enzyme	YP_002243543.1	13	28	29	19	35	32	13	3
SEN1444	1530900	1532018		hypothetical protein	YP_002243545.1	13	4	28	19	33	31	13	3
SEN1445	1532235	1532774	rimL	ribosomal-protein-L7/L12-serine acetyltransferase	YP_002243546.1	11	26	29	33	34	32	11	2
SEN1446	1532771	1533751	ydcK	transferase	YP_002243547.1	12	29	31	19	38	35	12	3
SEN1447	1533858	1534871	tehA	potassium-tellurite ethidium and proflavin transporter	YP_002243548.1	11	27	29	16	34	32	11	2
SEN1449	1535610	1536278		lipoprotein	YP_002243550.1	10	16	24	16	5	10	10	2
SEN1450	1536332	1537510		benzoate membrane transport protein	YP_002243551.1	12	30	31	19	3	34	12	3
SEN1451	1537603	1538139	ydcN	DNA-binding protein	YP_002243552.1	10	28	30	17	8	33	10	2
SEN1452	1538218	1540182	ydcP	peptidase	YP_002243553.1	32	33	35	39	42	38	12	40
SEN1453	1540183	1540413	yncJ	hypothetical protein	YP_002243554.1	1	3	8	2	8	8	1	2
SEN1455	1542174	1542572	ugtL	hypothetical protein	YP_002243556.1	7	17	23	14	5	24	7	2
SEN1456	1543094	1543864	pdgL	D-alanyl-D-alanine dipeptidase	YP_002243557.1	11	24	26	30	34	29	11	2
SEN1457	1544000	1545424	ydcR	regulatory protein	YP_002243558.1	13	10	32	20	38	36	13	4
SEN1458	1545539	1546984	ydcW	gamma-aminobutyraldehyde dehydrogenase	YP_002243559.1	13	32	34	21	40	38	13	3
SEN1459	1547293	1547556	ydcX	hypothetical protein	YP_002243560.1	7	13	7	10	7	3	7	2
SEN1460	1547601	1549745	srfC	virulence effector protein	YP_002243561.1	13	33	35	21	43	39	13	41
SEN1461	1549742	1552723	srfB	virulence effector protein	YP_002243562.1	15	36	38	23	45	42	15	5
SEN1462	1552728	1554053	srfA	virulence effector protein	YP_002243563.1	12	31	33	18	39	37	12	2
SEN1463	1554277	1554510	ydcY	hypothetical protein	YP_002243564.1	9	19	3	1	2	1	9	2
SEN1464	1554515	1554964	ydcZ	hypothetical protein	YP_002243565.1	11	1	4	18	6	28	11	3
SEN1465	1554964	1555479	yncA	acetyltransferase	YP_002243566.1	10	24	6	16	5	27	10	2
SEN1466	1555658	1556728	yncB	NADP-dependent oxidoreductase	YP_002243567.1	11	29	31	18	6	34	11	35
SEN1467	1557062	1557727	yncC	DNA-binding transcriptional regulator	YP_002243568.1	11	24	26	8	30	29	11	3
SEN1469	1560152	1561213		ATP-binding protein	YP_002243570.1	12	29	31	9	2	34	12	2
SEN1470	1561358	1561579		lipoprotein	YP_002243571.1	11	15	19	1	21	11	11	2
SEN1471	1561656	1563149	ansP	L-asparagine permease	YP_002243572.1	14	31	33	20	37	35	14	4
SEN1472	1563662	1564294		hypothetical protein	YP_002243573.1	11	28	30	18	3	32	11	3
SEN1473	1564577	1565422	nhoA	N-hydroxyarylamine O-acetyltransferase	YP_002243574.1	10	28	30	18	36	33	10	23
SEN1474	1565458	1566351	yddE	hypothetical protein	YP_002243575.1	12	26	28	18	34	31	12	32
SEN1475	1566457	1567137	narV	respiratory nitrate reductase 2 subunit gamma	YP_002243576.1	10	27	14	16	35	30	31	32
SEN1476	1567134	1567829	narW	respiratory nitrate reductase 2 subunit delta	YP_002243577.1	10	29	31	16	38	34	10	35
SEN1477	1567829	1569373	narY	respiratory nitrate reductase 2 subunit beta	YP_002243578.1	12	34	36	21	42	39	12	40
SEN1478	1569370	1573110	narZ	respiratory nitrate reductase 2 subunit alpha	YP_002243579.1	16	35	37	48	44	40	16	41
SEN1479	1573202	1574590	narU	nitrite extrusion protein	YP_002243580.1	13	29	31	18	37	34	13	3
SEN1480	1574805	1575383		regulatory protein	YP_002243581.1	11	27	29	18	25	32	11	2
SEN1481	1575501	1576988	smvA	methyl viologen resistance protein SmvA	YP_002243582.1	14	34	5	21	40	38	14	4
SEN1482	1577013	1577453		hypothetical protein	YP_002243583.1	1	7	19	11	18	1	1	1
SEN1484	1579148	1579972	yddG	hypothetical protein	YP_002243585.1	14	34	36	22	42	39	14	3
SEN1486	1583368	1584252	fdnH	formate dehydrogenase-N beta subunit	YP_002243587.1	11	25	26	8	30	28	11	2
SEN1488	1584992	1585921	adhP	alcohol dehydrogenase	YP_002243589.1	11	29	31	41	37	34	11	2
SEN1489	1586284	1587981	sfcA	malate dehydrogenase	YP_002243590.1	11	31	33	18	41	36	11	38
SEN1490	1588158	1588301	rpsV	30S ribosomal subunit S22	YP_002243591.1	2	2	2	1	2	1	2	2
SEN1491	1588396	1588611	yddX	biofilm-dependent modulation protein	YP_002243592.1	6	9	5	3	2	3	6	2
SEN1492	1589124	1589555	osmC	osmotically inducible protein C	YP_002243593.1	1	8	6	1	23	10	1	2
SEN1493	1589905	1590234	hdeB	acid-resistance protein	YP_002243594.1	1	9	4	1	5	4	1	3
SEN1494	1590377	1591162		exported protein	YP_002243595.1	1	29	31	17	35	33	1	2
SEN1495	1591291	1593075		hydrolase	YP_002243596.1	14	31	33	19	40	36	37	4
SEN1496	1593072	1595600		hydrolase	YP_002243597.1	11	30	32	19	38	36	11	2
SEN1497	1595657	1597732		glycogen debranching protein	YP_002243598.1	13	33	3	21	42	37	13	39
SEN1498	1597845	1599047		aminotransferase	YP_002243599.1	11	28	30	18	29	32	11	3
SEN1499	1599060	1600511		Na+/H+ antiporter	YP_002243600.1	10	26	28	16	33	30	11	3
SEN1500	1600655	1601662		LacI family transcriptional regulator	YP_002243601.1	8	21	23	12	28	26	8	4
SEN1501	1602463	1602795		hypothetical protein	YP_002243602.1	9	10	3	9	5	3	9	2
SEN1505	1604613	1605101		regulatory protein	YP_002243604.1	10	27	29	15	20	31	10	2
SEN1506	1605146	1606654		hypothetical protein	YP_002243605.1	29	30	32	16	38	35	10	2
SEN1508	1607955	1609511	pqaA	hypothetical protein	YP_002243607.1	12	28	30	16	36	33	12	3
SEN1509	1609688	1610974		membrane transport protein	YP_002243608.1	10	30	32	17	38	35	10	22
SEN1511	1612033	1612824		regulatory protein	YP_002243610.1	10	26	27	15	30	29	10	2
SEN1513	1614389	1615492	hyaA	uptake hydrogenase small subunit	YP_002243612.1	12	30	31	18	27	33	12	2
SEN1514	1615495	1617297	hyaB	uptake hydrogenase-1 large subunit	YP_002243613.1	11	28	30	34	37	33	11	2
SEN1516	1617997	1618605	hyaD	hydrogenase 1 maturation protease	YP_002243615.1	11	24	26	1	23	28	11	2
SEN1517	1618605	1618904		hydrogenase isoenzymes formation protein	YP_002243616.1	7	3	18	11	20	21	7	2
SEN1518	1618901	1619311	hyaE	hydrogenase-1 operon protein	YP_002243617.1	10	22	24	15	27	11	10	2
SEN1519	1619329	1620390	hyaF	hydrogenase-1 operon protein	YP_002243618.1	31	33	35	19	42	38	39	24
SEN1521	1621278	1621619		hydrogenase nickel incorporation protein HypA	YP_002243620.1	9	5	23	11	25	6	9	2
SEN1522	1621760	1622878		outer membrane protein	YP_002243621.1	10	28	30	16	35	33	10	2
SEN1523	1623595	1624137		hypothetical protein	YP_002243622.1	9	23	25	12	5	27	9	2
SEN1524	1624193	1625140		hypothetical protein	YP_002243623.1	11	29	31	16	5	34	11	2
SEN1525	1625362	1625721	yneG	hypothetical protein	YP_002243624.1	9	11	3	11	3	3	9	2
SEN1526	1625721	1626647	yneH	glutaminase	YP_002243625.1	12	31	33	37	39	36	12	3
SEN1527	1626720	1628108	yneI	succinate semialdehyde dehydrogenase	YP_002243626.1	12	31	33	18	40	36	12	37
SEN1528	1628211	1629083	yneJ	regulatory protein	YP_002243627.1	9	25	26	15	33	29	9	2
SEN1529	1629199	1630389	ydeA	sugar efflux transporter	YP_002243628.1	10	29	30	16	35	33	10	21
SEN1530	1630436	1631101	marC	multiple drug resistance protein MarC	YP_002243629.1	9	21	23	12	2	8	9	2
SEN1531	1631360	1631794	marR	DNA-binding transcriptional repressor MarR	YP_002243630.1	8	4	12	7	2	14	8	2
SEN1532	1631808	1632197	marA	DNA-binding transcriptional activator MarA	YP_002243631.1	4	2	7	2	2	9	4	2
SEN1533	1632226	1632441	marB	hypothetical protein	YP_002243632.1	7	6	4	1	5	12	7	2
SEN1534	1632560	1633462	ydeD	O-acetylserine/cysteine export protein	YP_002243633.1	12	28	30	19	35	33	12	2
SEN1535	1633690	1634877	ydeE	MFS-type transporter YdeE	YP_002243634.1	11	30	32	18	37	35	11	23
SEN1536	1635568	1635960	ydeI	hypothetical protein	YP_002243635.1	9	25	27	8	32	30	9	19
SEN1537	1636388	1636915	ydeJ	competence damage-inducible protein A	YP_002243636.1	11	28	30	18	2	33	11	2
SEN1538	1637051	1637233		hypothetical protein	YP_002243637.1	2	2	2	8	2	2	2	2
SEN1539	1637577	1639619	dcp	dipeptidyl carboxypeptidase II	YP_002243638.1	14	36	37	23	44	40	14	5
SEN1540	1639758	1640504	ydfG	3-hydroxy acid dehydrogenase	YP_002243639.1	3	8	20	22	24	9	3	2
SEN1541	1640634	1641320	ydfH	regulatory protein	YP_002243640.1	13	26	18	37	34	30	32	3
SEN1542	1641502	1641705	ydfZ	hypothetical protein	YP_002243641.1	8	7	7	7	3	4	8	3
SEN1543	1641772	1643238	ydfI	D-mannonate oxidoreductase	YP_002243642.1	12	29	31	35	38	34	12	23
SEN1544	1644815	1645834	rspB	dehydrogenase	YP_002243644.1	12	27	28	32	35	31	12	24
SEN1545	1645845	1647059	rspA	starvation sensing protein RspA	YP_002243645.1	11	27	28	33	36	32	11	2
SEN1546	1647181	1647507	ynfA	hypothetical protein	YP_002243646.1	10	8	21	1	13	23	10	2
SEN1547	1647659	1648000	ynfB	hypothetical protein	YP_002243647.1	15	8	16	7	19	8	8	2
SEN1548	1648036	1648596	speG	spermidine N1-acetyltransferase	YP_002243648.1	11	18	1	10	5	9	11	2
SEN1549	1648637	1649356	ynfC	hypothetical protein	YP_002243649.1	12	29	12	33	35	32	12	2
SEN1550	1649451	1649759	ynfD	hypothetical protein	YP_002243650.1	1	18	8	1	21	9	1	19
SEN1554	1655518	1656375	dmsC1	dimethyl sulfoxide reductase subunit	YP_002243654.1	10	26	27	21	32	30	10	5
SEN1555	1656418	1657032	ynfI	twin-argninine leader-binding protein DmsD	YP_002243655.1	11	4	26	22	32	29	11	30
SEN1556	1657337	1658047		ABC transporter membrane protein	YP_002243656.1	11	28	30	41	38	33	11	35
SEN1557	1658076	1658978		ABC transporter substrate-binding protein	YP_002243657.1	10	26	27	31	34	30	10	33
SEN1558	1658988	1659635		ABC transporter membrane protein	YP_002243658.1	12	27	29	33	36	32	12	34
SEN1559	1659635	1660783		ABC transporter ATP/GTP-binding protein	YP_002243659.1	12	32	34	38	41	37	12	39
SEN1560	1660919	1662208		voltage-gated ClC-type chloride channel ClcB	YP_002243660.1	12	31	32	21	39	35	12	36
SEN1562	1662985	1664205	mlc	regulatory protein	YP_002243662.1	13	32	33	37	38	36	13	25
SEN1563	1664333	1665232	ynfL	regulatory protein	YP_002243663.1	12	31	32	36	38	35	12	37
SEN1564	1665352	1666605	ynfM	membrane transport protein	YP_002243664.1	13	32	34	18	41	37	13	38
SEN1564A	1667000	1667248		acid shock protein	YP_002243665.1	9	16	17	12	19	18	9	3
SEN1565	1667517	1668338		exported protease	YP_002243666.1	11	28	29	17	34	32	11	33
SEN1567	1668694	1669056	mdtJ	multidrug efflux system protein MdtJ	YP_002243668.1	1	9	22	13	5	2	1	23
SEN1568	1669474	1670508	tqsA	transporter	YP_002243669.1	4	28	30	17	37	33	4	35
SEN1569	1670683	1672071	pntB	pyridine nucleotide transhydrogenase	YP_002243670.1	6	30	31	18	37	34	6	35
SEN1570	1672082	1673611	pntA	NAD(P) transhydrogenase subunit alpha	YP_002243671.1	11	32	34	20	40	37	11	3
SEN1571	1674138	1675082	ydgH	hypothetical protein	YP_002243672.1	4	22	23	14	27	25	4	2
SEN1572	1675381	1676763	ydgI	amino acid permease	YP_002243673.1	10	30	31	18	36	34	10	2
SEN1573	1676825	1677160	ydgC	hypothetical protein	YP_002243674.1	4	3	12	1	15	14	4	2
SEN1574	1677287	1678018	rstA	DNA-binding transcriptional regulator RstA	YP_002243675.1	4	22	23	14	27	26	4	2
SEN1577	1681619	1682920	rstB	sensor protein RstB	YP_002243678.1	31	32	34	19	38	37	5	2
SEN1578	1682996	1683925	tus	DNA replication terminus site-binding protein	YP_002243679.1	10	25	11	16	30	28	10	29
SEN1579	1683922	1685325	fumC	fumarate hydratase	YP_002243680.1	11	32	33	37	40	36	11	38
SEN1581	1685493	1687139	fumA	class I fumarate hydratase	YP_002243681.1	13	36	37	22	44	40	13	41
SEN1582	1687339	1688514	manA	mannose-6-phosphate isomerase	YP_002243682.1	11	30	31	18	5	34	11	35
SEN1583	1688617	1690125	ydgA	hypothetical protein	YP_002243683.1	12	28	30	41	37	32	12	34
SEN1584	1690831	1691832	add	adenosine deaminase	YP_002243684.1	13	32	33	19	38	35	13	36
SEN1585	1691907	1692947	ydgJ	oxidoreductase	YP_002243685.1	11	28	30	16	37	33	34	35
SEN1586	1693563	1693793	ydgT	oriC-binding nucleoid-associated protein	YP_002243686.1	1	5	11	1	4	1	1	1
SEN1587	1693882	1694322	ydgK	hypothetical protein	YP_002243687.1	1	1	6	4	5	3	1	1
SEN1588	1694399	1694980	rnfA	Na(+)-translocating NADH-quinone reductase subunit E	YP_002243688.1	10	11	12	17	1	23	10	2
SEN1591	1697666	1698724	rnfD	electron transport complex protein RnfD	YP_002243691.1	11	29	30	8	2	33	11	2
SEN1592	1698728	1699348	rnfG	electron transport complex protein RnfG	YP_002243692.1	11	28	29	17	22	32	11	2
SEN1593	1699351	1700043	rnfE	electron transport complex protein RsxE	YP_002243693.1	5	25	26	16	30	28	5	2
SEN1594	1700043	1700678	nth	endonuclease III	YP_002243694.1	11	27	29	16	5	3	11	32
SEN1595	1701279	1702784	tppB	tripeptide transporter permease	YP_002243695.1	11	30	32	18	38	35	11	36
SEN1596	1702889	1703494	gst	glutathionine S-transferase	YP_002243696.1	11	24	7	17	31	17	11	28
SEN1597	1703553	1704413	pdxY	pyridoxamine kinase	YP_002243697.1	11	12	29	18	17	17	11	31
SEN1598	1704473	1705747	tyrS	tyrosyl-tRNA synthetase	YP_002243698.1	12	14	26	17	30	27	12	28
SEN1599	1705874	1706530	pdxH	pyridoxamine 5'-phosphate oxidase	YP_002243699.1	11	13	26	17	24	29	11	30
SEN1600	1706589	1706918	ydhA	lysozyme inhibitor	YP_002243700.1	6	7	1	1	1	1	6	1
SEN1601	1707006	1708127	anmK	anhydro-N-acetylmuramic acid kinase	YP_002243701.1	12	14	29	17	26	32	33	34
SEN1602	1708399	1708866	slyB	outer membrane lipoprotein SlyB	YP_002243702.1	9	10	17	7	2	18	9	16
SEN1603	1708914	1709354	slyA	transcriptional regulator SlyA	YP_002243703.1	3	9	3	5	2	17	3	4
SEN1605	1709752	1710648	ydhJ	HlyD family protein	YP_002243705.1	12	14	31	20	37	34	12	35
SEN1606	1710648	1712687		hypothetical protein	YP_002243706.1	14	32	34	38	42	37	14	39
SEN1608	1713264	1714160	ydhF	oxidoreductase	YP_002243708.1	9	26	28	15	20	31	9	32
SEN1609	1714211	1714450	ydhL	hypothetical protein	YP_002243709.1	1	3	4	7	18	7	1	15
SEN1610	1714553	1715152	ydhM	TetR family transcriptional regulator	YP_002243710.1	1	25	27	36	33	30	1	31
SEN1611	1715211	1716308	nemA	N-ethylmaleimide reductase	YP_002243711.1	14	30	32	19	39	35	36	37
SEN1612	1716377	1716784	gloA	glyoxalase I	YP_002243712.1	5	5	5	9	2	5	5	19
SEN1613	1716885	1717532	rnt	ribonuclease T	YP_002243713.1	11	8	31	10	30	20	11	34
SEN1614	1717610	1717957	ydhD	hypothetical protein	YP_002243714.1	1	10	2	2	11	3	1	2
SEN1615	1718260	1719114	ydhO	hypothetical protein	YP_002243715.1	13	30	31	12	38	34	13	35
SEN1616	1719241	1719822	sodB	superoxide dismutase	YP_002243716.1	11	26	28	33	30	9	11	27
SEN1617	1720290	1721315	purR	DNA-binding transcriptional repressor PurR	YP_002243717.1	11	29	31	19	37	34	11	35
SEN1618	1721312	1722244	ydhB	DNA-binding transcriptional regulator	YP_002243718.1	10	28	29	18	35	33	10	35
SEN1619	1722357	1723562	ydhC	inner membrane transport protein YdhC	YP_002243719.1	13	32	34	20	41	37	13	39
SEN1620	1723852	1725000	cfa	cyclopropane-fatty-acyl-phospholipid synthase	YP_002243720.1	12	25	10	16	30	28	12	29
SEN1621	1725042	1725683	ribE	riboflavin synthase subunit alpha	YP_002243721.1	11	24	9	15	27	26	11	2
SEN1622	1725900	1727273	ydhE	multidrug efflux protein	YP_002243722.1	14	33	35	21	42	38	14	40
SEN1623	1727746	1728804	ssaU	secretion system apparatus protein SsaU	YP_002243723.1	13	28	30	15	34	33	13	34
SEN1624	1728801	1729580	ssaT	type III secretion protein	YP_002243724.1	10	28	30	18	34	33	10	34
SEN1625	1729581	1729847	ssaS	type III secretion protein	YP_002243725.1	7	5	1	3	1	1	7	1
SEN1626	1729844	1730491	ssaR	type III secretion system protein	YP_002243726.1	10	28	30	17	2	33	10	2
SEN1627	1730559	1731527	ssaQ	type III secretion system protein	YP_002243727.1	11	28	30	18	35	3	11	33
SEN1629	1731863	1732240	ssaO	type III secretion protein	YP_002243729.1	6	4	20	2	22	4	6	5
SEN1631	1733534	1735579	ssaV	secretion system apparatus protein SsaV	YP_002243731.1	10	26	28	7	2	31	10	5
SEN1633	1735990	1737006	ssaL	secretion system protein	YP_002243733.1	1	28	29	18	33	32	1	2
SEN1635	1737643	1738191		pathogenicity island protein	YP_002243735.1	4	22	24	1	27	26	4	2
SEN1636	1738209	1738958	ssaJ	pathogenicity island lipoprotein	YP_002243736.1	12	3	23	16	27	26	12	3
SEN1637	1738955	1739203	ssaI	pathogenicity island protein	YP_002243737.1	1	14	4	1	14	16	1	2
SEN1638	1739215	1739442	ssaH	pathogenicity island protein	YP_002243738.1	1	11	12	1	3	1	1	2
SEN1639	1739483	1739698	ssaG	pathogenicity island protein	YP_002243739.1	2	2	5	2	2	10	2	4
SEN1640	1739792	1740481	sseG	pathogenicity island effector protein	YP_002243740.1	10	8	26	15	29	28	10	2
SEN1641	1740478	1741260	sseF	pathogenicity island effector protein	YP_002243741.1	10	8	29	17	33	32	10	22
SEN1642	1741276	1741710	sscB	pathogenicity island protein	YP_002243742.1	7	6	4	1	15	6	7	1
SEN1643	1741762	1742178	sseE	pathogenicity island effector protein	YP_002243743.1	1	18	2	11	22	21	1	1
SEN1644	1742181	1742768	sseD	pathogenicity island effector protein	YP_002243744.1	1	25	27	1	31	30	1	1
SEN1645	1742784	1744238	sseC	pathogenicity island effector protein	YP_002243745.1	11	31	32	21	38	10	11	3
SEN1646	1744241	1744714	sscA	type III secretion system chaperone protein	YP_002243746.1	11	24	7	17	6	9	11	3
SEN1648	1745308	1745634	sseA	pathogenicity island protein	YP_002243748.1	1	2	1	10	8	3	1	2
SEN1649	1745837	1746079	ssaE	secretion system protein	YP_002243749.1	6	2	2	1	5	5	6	2
SEN1651	1747279	1748772	ssaC	outer membrane secretory protein	YP_002243751.1	10	28	6	17	31	30	10	2
SEN1652	1748774	1749175	ssaB	pathogenicity island 2 secreted effector protein	YP_002243752.1	6	17	6	14	19	6	6	2
SEN1653	1749576	1752338	ssrA	two-component sensor kinase	YP_002243753.1	14	30	32	20	37	34	14	35
SEN1654	1752369	1753007	ssrB	two-component response regulator	YP_002243754.1	9	25	26	15	5	6	9	2
SEN1655	1753186	1753914	orf242	transcriptional regulator	YP_002243755.1	11	26	27	33	30	4	11	3
SEN1656	1754086	1755045	orf319	pathogenicity island protein	YP_002243756.1	11	29	30	20	33	32	11	3
SEN1657	1755167	1755379	orf70	hypothetical protein	YP_002243757.1	1	10	12	1	2	1	1	2
SEN1659	1756072	1757850	ttrS	histidine kinase, two component regulatory protein	YP_002243759.1	12	33	34	37	40	36	12	3
SEN1660	1758014	1758766	ttrB	tetrathionate reductase subunit B	YP_002243760.1	11	28	29	18	32	31	11	2
SEN1662	1759782	1762844	ttrA	tetrathionate reductase subunit A	YP_002243762.1	14	39	41	26	47	43	14	3
SEN1663	1763167	1764393	orf408	ribokinase/regulatory protein	YP_002243763.1	11	31	33	18	37	36	11	3
SEN1664	1764405	1765142	orf245	Orf 245 protein	YP_002243764.1	12	31	33	19	37	33	12	24
SEN1665	1765201	1766094	orf32	hydrolase	YP_002243765.1	10	28	30	16	34	3	10	20
SEN1666	1766116	1767459	orf48	amino acid permease	YP_002243766.1	12	34	36	21	41	39	12	26
SEN1667	1767915	1769273	pykF	pyruvate kinase	YP_002243767.1	12	30	32	19	36	35	12	23
SEN1668	1769584	1769820	lpp	major outer membrane lipoprotein	YP_002243768.1	1	1	1	1	1	1	1	1
SEN1670	1770211	1771212	ynhG	hypothetical protein	YP_002243770.1	11	30	31	35	37	34	11	22
SEN1671	1771367	1771783	ynhA	cysteine desufuration protein SufE	YP_002243771.1	10	23	24	1	26	4	10	18
SEN1672	1771796	1773016	sufS	bifunctional cysteine desulfurase/selenocysteine lyase	YP_002243772.1	13	32	34	20	40	37	13	24
SEN1673	1773013	1774284	sufD	cysteine desulfurase activator complex subunit SufD	YP_002243773.1	11	29	31	17	35	34	11	22
SEN1675	1775022	1776509	sufB	cysteine desulfurase activator complex subunit SufB	YP_002243775.1	11	32	34	19	40	37	11	24
SEN1676	1776518	1776886	sufA	iron-sulfur cluster assembly scaffold protein	YP_002243776.1	1	12	14	1	16	5	1	2
SEN1677	1777313	1778659		transporter	YP_002243777.1	10	25	27	15	33	30	10	2
SEN1678	1778947	1779174	ydiH	hypothetical protein	YP_002243778.1	2	2	2	7	2	13	2	2
SEN1679	1779234	1779644		hypothetical protein	YP_002243779.1	11	12	26	13	25	29	11	30
SEN1680	1779641	1782697	ydiJ	hypothetical protein	YP_002243780.1	16	35	37	23	42	40	16	28
SEN1681	1782962	1784080	ydiK	inner membrane protein	YP_002243781.1	12	29	41	18	36	33	12	2
SEN1683	1785038	1786249	ydiM	MFS family transport protein	YP_002243783.1	12	29	31	19	36	34	12	4
SEN1684	1786613	1787848	ydiN	MFS family transport protein	YP_002243784.1	13	30	32	20	35	32	13	25
SEN1685	1787915	1788781	ydiB	quinate/shikimate dehydrogenase	YP_002243785.1	3	20	22	15	5	6	3	2
SEN1686	1788826	1789584	aroD	3-dehydroquinate dehydratase	YP_002243786.1	13	27	29	18	7	32	13	3
SEN1687	1789738	1791333	ydiF	acetyl CoA transferase	YP_002243787.1	15	31	33	40	37	36	15	4
SEN1688	1791347	1792498	ydiO	acyl-CoA dehydrogenase	YP_002243788.1	12	29	31	20	36	34	12	2
SEN1689	1792574	1793464	ydiP	HTH-type transcriptional regulator	YP_002243789.1	12	26	27	31	33	30	12	3
SEN1690	1793927	1794691	ydiQ	electron transfer flavoprotein YdiQ	YP_002243790.1	12	27	29	35	6	31	12	2
SEN1692	1795705	1796991	ydiS	hypothetical protein	YP_002243792.1	12	28	30	18	6	33	35	2
SEN1693	1796988	1797281	ydiT	ferredoxin-like protein	YP_002243793.1	2	1	1	1	1	4	2	2
SEN1694	1797519	1799159	ydiD	short chain acyl-CoA synthetase	YP_002243794.1	12	28	30	19	5	33	12	2
SEN1695	1799201	1801579	pps	phosphoenolpyruvate synthase	YP_002243795.1	15	33	35	22	39	38	15	4
SEN1696	1801916	1802749	ydiA	hypothetical protein	YP_002243796.1	12	28	30	1	33	32	12	3
SEN1697	1802905	1803951	aroH	phospho-2-dehydro-3-deoxyheptonate aldolase	YP_002243797.1	11	28	30	17	36	33	11	2
SEN1698	1804108	1804299	ydiE	hypothetical protein	YP_002243798.1	9	5	2	13	7	18	9	2
SEN1699	1804334	1805776	ydiU	hypothetical protein	YP_002243799.1	13	29	31	19	36	34	13	3
SEN1701	1806865	1807329	nlpC	lipoprotein	YP_002243801.1	1	4	18	4	19	4	1	3
SEN1702	1807406	1808155	btuD	vitamin B12-transporter ATPase	YP_002243802.1	13	31	33	20	38	36	13	3
SEN1703	1808155	1808706	btuE	glutathione peroxidase	YP_002243803.1	8	10	26	16	23	8	8	3
SEN1704	1808798	1809778	btuC	vtamin B12-transporter permease	YP_002243804.1	12	30	32	18	36	34	12	3
SEN1705	1809981	1810280	ihfA	integration host factor subunit alpha	YP_002243805.1	1	1	1	1	1	1	1	2
SEN1706	1810285	1812672	pheT	phenylalanyl-tRNA synthetase subunit beta	YP_002243806.1	11	30	32	10	38	35	12	2
SEN1707	1812688	1813671	pheS	phenylalanyl-tRNA synthetase subunit alpha	YP_002243807.1	10	27	28	9	2	29	10	2
SEN1708	1813973	1814329	rplT	50S ribosomal protein L20	YP_002243808.1	1	1	1	1	1	1	1	1
SEN1709	1814380	1814577	rpmI	50S ribosomal protein L35	YP_002243809.1	1	1	1	1	1	1	1	1
SEN1710	1814673	1815107	infC	translation initiation factor IF-3	YP_002243810.1	1	1	1	1	1	7	1	1
SEN1711	1815219	1817147	thrS	threonyl-tRNA synthetase	YP_002243811.1	27	28	30	9	35	33	10	2
SEN1713	1819953	1820807		DNA/RNA non-specific endonuclease	YP_002243813.1	11	25	27	17	32	31	11	26
SEN1715	1821260	1822219		outer membrane protein	YP_002243814.1	10	28	30	17	25	33	10	29
SEN1716	1822268	1823026	ydiY	outer membrane protein	YP_002243815.1	12	27	28	18	10	7	12	21
SEN1717	1823315	1824247	pfkB	6-phosphofructokinase	YP_002243816.1	13	28	16	18	34	32	13	29
SEN1718	1824343	1824633	ydiZ	hypothetical protein	YP_002243817.1	4	4	4	9	3	14	4	13
SEN1719	1824740	1825600		hypothetical protein	YP_002243818.1	12	10	30	38	6	33	12	29
SEN1720	1825643	1826179	yniB	hypothetical protein	YP_002243819.1	10	19	5	5	24	23	10	20
SEN1721	1826328	1826996	yniC	2-deoxyglucose-6-phosphatase	YP_002243820.1	11	28	30	16	35	31	11	32
SEN1722	1827134	1827733	ydjM	hypothetical protein	YP_002243821.1	10	27	29	1	32	3	10	2
SEN1723	1827870	1829261	ydjN	sodium:dicarboxylate symporter	YP_002243822.1	13	34	36	39	42	38	13	3
SEN1724	1829364	1829606	cedA	cell division modulator	YP_002243823.1	1	2	1	1	1	2	1	2
SEN1725	1829971	1832223	katE	hydroperoxidase II	YP_002243824.1	12	32	34	19	39	37	12	2
SEN1726	1832267	1833025		hypothetical protein	YP_002243825.1	11	27	29	16	33	32	11	2
SEN1727	1833038	1834393	celF	phospho-beta-glucosidase B	YP_002243826.1	12	30	32	18	38	35	12	2
SEN1728	1834518	1835282	celD	DNA-binding transcriptional regulator ChbR	YP_002243827.1	1	28	30	16	33	31	1	2
SEN1729	1835371	1835718	celC	PTS system N,N'-diacetylchitobiose-specific transporter subunit IIA	YP_002243828.1	8	14	14	12	2	5	8	2
SEN1730	1835769	1837127	celB	PTS system N,N'-diacetylchitobiose-specific transporter subunit IIC	YP_002243829.1	13	31	33	20	39	36	13	2
SEN1731	1837210	1837530	celA	PTS system N,N'-diacetylchitobiose-specific transporter subunit IIB	YP_002243830.1	1	1	1	6	2	1	1	2
SEN1732	1837831	1838172	osmE	DNA-binding transcriptional activator OsmE	YP_002243831.1	8	16	9	12	2	14	8	2
SEN1733	1838391	1839218	nadE	NAD synthetase	YP_002243832.1	12	30	32	19	36	34	12	2
SEN1734	1839312	1840220		nucleotide excision repair endonuclease	YP_002243833.1	11	29	31	18	36	34	11	2
SEN1735	1840295	1840780	spy	hypothetical protein	YP_002243834.1	7	6	24	15	2	6	7	2
SEN1737	1842077	1843420	astB	succinylarginine dihydrolase	YP_002243836.1	12	32	34	19	40	37	12	24
SEN1738	1843417	1844895	astD	succinylglutamic semialdehyde dehydrogenase	YP_002243837.1	11	31	33	4	41	36	11	22
SEN1740	1845917	1847143	astC	bifunctional succinylornithine transaminase/acetylornithine transaminase	YP_002243839.1	11	29	31	17	37	34	11	22
SEN1741	1847589	1848395	xthA	exonuclease III	YP_002243840.1	11	29	30	10	34	32	11	22
SEN1742	1848468	1848884		pyrimidine (deoxy)nucleoside triphosphate pyrophosphohydrolase	YP_002243841.1	9	20	21	14	27	23	9	8
SEN1744	1849358	1850701	gdhA	glutamate dehydrogenase	YP_002243843.1	12	31	33	18	38	35	12	23
SEN1745	1850731	1852680	topB	DNA topoisomerase III	YP_002243844.1	12	30	31	17	36	33	12	22
SEN1746	1852685	1853728	selD	selenophosphate synthetase	YP_002243845.1	26	27	28	16	32	30	10	19
SEN1747	1853846	1854397	ydjA	hypothetical protein	YP_002243846.1	10	24	25	15	28	14	10	18
SEN1748	1854571	1856427	sppA	protease 4	YP_002243847.1	14	36	37	46	42	39	14	40
SEN1749	1856523	1857539	ansA	asparaginase	YP_002243848.1	12	29	30	18	35	33	12	22
SEN1750	1857566	1858222	pncA	nicotinamidase/pyrazinamidase	YP_002243849.1	12	27	28	30	32	27	12	3
SEN1760	1867940	1868218	yeaC	hypothetical protein	YP_002243858.1	5	1	2	1	2	3	5	2
SEN1761	1868260	1868703	yeaA	methionine sulfoxide reductase B	YP_002243859.1	9	19	20	26	22	9	9	2
SEN1762	1869015	1870010	gapA	glyceraldehyde 3-phosphate dehydrogenase A	YP_002243860.1	9	21	27	16	30	29	9	2
SEN1763	1870339	1871223	yeaD	hypothetical protein	YP_002243861.1	10	27	29	17	2	32	10	2
SEN1764	1871322	1872170		oxidoreductase	YP_002243862.1	11	27	29	11	34	32	11	33
SEN1765	1872276	1873472		regulatory protein	YP_002243863.1	13	33	35	22	41	38	39	25
SEN1766	1873762	1874508	mipA	outer membrane protein	YP_002243864.1	10	27	28	14	18	30	10	18
SEN1767	1874935	1876869	yeaG	serine kinase	YP_002243865.1	12	30	32	18	37	35	12	22
SEN1768	1876992	1878278	yeaH	hypothetical protein	YP_002243866.1	10	31	32	18	37	35	10	23
SEN1769	1878918	1880411	yeaJ	membrane protein	YP_002243867.1	15	36	37	24	41	40	15	29
SEN1770	1880461	1880979	yeaK	hypothetical protein	YP_002243868.1	9	23	12	9	6	26	9	18
SEN1772	1881715	1882509	yeaM	transcriptional regulator	YP_002243870.1	12	29	30	18	35	33	12	22
SEN1773	1882610	1883794	yeaN	hypothetical protein	YP_002243871.1	13	35	36	39	42	15	13	27
SEN1774	1883913	1884260	yeaO	bacteriophage protein	YP_002243872.1	11	21	23	10	26	12	11	16
SEN1776	1884626	1884877	yaoF	hypothetical protein	YP_002243874.1	6	3	3	3	2	3	6	15
SEN1777	1885310	1885558	yeaQ	hypothetical protein	YP_002243875.1	1	12	3	3	3	3	1	2
SEN1779	1885872	1886513		hypothetical protein	YP_002243877.1	11	25	26	16	29	12	11	2
SEN1780	1886743	1886925	yoaG	hypothetical protein	YP_002243878.1	2	7	3	2	2	2	2	2
SEN1781	1886928	1887290	yeaR	hypothetical protein	YP_002243879.1	1	1	1	10	11	1	1	11
SEN1782	1887464	1888102	yeaS	leucine export protein LeuE	YP_002243880.1	9	27	29	9	19	32	9	33
SEN1783	1888299	1888844		chorismate mutase	YP_002243881.1	9	11	27	4	32	11	30	2
SEN1785	1889160	1889408		hypothetical protein	YP_002243882.1	1	1	1	10	1	1	1	2
SEN1786	1889662	1890510		transcriptional regulator	YP_002243883.1	10	28	29	4	26	32	10	2
SEN1787	1890579	1891172		regulatory protein	YP_002243884.1	9	22	3	26	28	25	9	2
SEN1788	1891317	1892105	aadA	aminoglycoside resistance protein	YP_002243885.1	11	31	33	18	38	36	11	2
SEN1789	1892214	1892861		hypothetical protein	YP_002243886.1	29	30	30	19	6	30	11	3
SEN1790	1893058	1893384		hypothetical protein	YP_002243887.1	7	1	18	11	4	20	7	2
SEN1791	1893578	1894711		hypothetical protein	YP_002243888.1	11	31	32	19	36	35	11	2
SEN1795	1896970	1897944		inner membrane transport protein	YP_002243892.1	11	31	33	17	38	36	11	23
SEN1796	1897944	1899578		substrate-binding transport protein	YP_002243893.1	13	33	34	21	42	38	13	26
SEN1797	1900260	1900574		lipoprotein	YP_002243894.1	3	6	3	3	2	3	3	2
SEN1798	1900723	1901253		cytochrome	YP_002243895.1	10	26	27	16	5	12	10	20
SEN1799	1901336	1902379		hypothetical protein	YP_002243896.1	10	28	6	16	5	33	10	21
SEN1800	1902718	1903185		heat shock protein	YP_002243897.1	4	20	5	4	4	21	4	15
SEN1802	1904313	1904657		lysozyme inhibitor	YP_002243899.1	6	12	3	1	2	13	6	2
SEN1803	1905879	1906436	pagC	outer membrane invasion protein PagC	YP_002243900.1	4	14	4	4	5	17	4	2
SEN1804	1907248	1907511	pagD	outer membrane virulence protein PagD	YP_002243901.1	8	20	5	1	24	23	8	2
SEN1805	1907643	1907855		cold shock protein CspH	YP_002243902.1	1	8	1	1	2	1	1	2
SEN1806	1908271	1908792	envE	lipoprotein	YP_002243903.1	1	18	20	4	6	24	1	2
SEN1807	1908983	1909222	msgA	virulence protein MsgA	YP_002243904.1	7	1	6	1	1	5	7	2
SEN1810	1911483	1912607		bacteriophage protein	YP_002243905.1	29	30	7	18	37	24	12	35
SEN1811	1913068	1914318	icdA	isocitrate dehydrogenase	YP_002243906.1	10	32	6	18	39	35	10	37
SEN1812	1914490	1915155	ymfC	ribosomal large subunit pseudouridine synthase B	YP_002243907.1	9	26	27	5	30	28	9	29
SEN1813	1915152	1915481		hypothetical protein	YP_002243908.1	10	11	3	4	2	27	10	28
SEN1814	1915493	1915954	ymfB	mutT family protein	YP_002243909.1	11	23	7	15	22	23	11	25
SEN1815	1916008	1917114	mnmA	tRNA-specific 2-thiouridylase MnmA	YP_002243910.1	9	26	10	15	34	30	9	31
SEN1816	1917195	1917842	ycfC	hypothetical protein	YP_002243911.1	9	24	10	13	27	26	9	22
SEN1817	1917846	1919216	purB	adenylosuccinate lyase	YP_002243912.1	11	31	33	18	5	36	11	37
SEN1818	1919340	1920014	phoP	DNA-binding transcriptional regulator PhoP	YP_002243913.1	11	24	12	6	29	20	11	29
SEN1819	1920014	1921477	phoQ	sensor protein PhoQ	YP_002243914.1	14	35	37	17	44	41	14	42
SEN1820	1921558	1922679	ycfD	hypothetical protein	YP_002243915.1	11	27	29	17	20	32	11	33
SEN1822	1924057	1925286	pepT	peptidase T	YP_002243917.1	13	31	33	21	32	36	13	37
SEN1823	1925537	1926673	potA	putrescine/spermidine ABC transporter ATPase	YP_002243918.1	11	28	6	17	5	32	11	5
SEN1825	1927849	1928859	sifA	secreted effector protein	YP_002243920.1	13	30	32	19	39	36	37	4
SEN1826	1929175	1929954	potC	spermidine/putrescine ABC transporter membrane protein	YP_002243921.1	10	26	28	16	31	30	10	2
SEN1827	1929979	1931025	potD	spermidine/putrescine ABC transporter substrate-binding protein	YP_002243922.1	10	27	29	16	35	32	10	33
SEN1828	1931107	1931928		NAD-dependent deacetylase	YP_002243923.1	9	24	7	13	30	28	9	4
SEN1829	1931947	1932858	ycfX	N-acetyl-D-glucosamine kinase	YP_002243924.1	12	24	31	18	37	34	12	35
SEN1830	1932887	1934131	ycfW	outer membrane-specific lipoprotein transporter subunit LolE	YP_002243925.1	10	29	31	16	36	34	10	4
SEN1832	1934825	1936024	ycfU	outer membrane-specific lipoprotein transporter subunit LolC	YP_002243927.1	10	28	30	16	35	33	10	20
SEN1833	1936362	1939808	mfd	transcription-repair coupling factor	YP_002243928.1	14	39	41	25	48	44	14	30
SEN1834	1939956	1940921	ycfS	hypothetical protein	YP_002243929.1	28	29	30	17	6	33	11	6
SEN1835	1941018	1941275	ycfR	hypothetical protein	YP_002243930.1	8	15	7	6	19	6	8	5
SEN1836	1941517	1942152	ycfQ	TetR family regulatory protein	YP_002243931.1	10	22	24	15	27	17	10	2
SEN1837	1942226	1942765	ycfJ	hypothetical protein	YP_002243932.1	4	24	19	14	2	9	4	2
SEN1838	1942944	1944248	ndh	NADH dehydrogenase	YP_002243933.1	27	29	31	35	38	34	11	36
SEN1839	1944503	1945045	ycfP	hypothetical protein	YP_002243934.1	4	10	4	8	3	4	4	3
SEN1840	1945070	1946095		beta-hexosaminidase	YP_002243935.1	10	28	30	16	34	33	10	5
SEN1841	1946106	1946930	thiK	thiamine kinase	YP_002243936.1	12	29	31	18	37	34	12	3
SEN1843	1947563	1947937	ycfL	lipoprotein	YP_002243938.1	1	1	1	1	4	13	1	2
SEN1844	1947940	1948299	ycfF	purine nucleoside phosphoramidase	YP_002243939.1	1	14	15	1	4	6	1	2
SEN1845	1948641	1950815	fhuE	ferric-rhodotorulic acid outer membrane transporter	YP_002243940.1	12	35	37	41	44	40	12	2
SEN1846	1950900	1952333	ptsG	PTS system glucose-specific transporter subunit IIBC	YP_002243941.1	12	9	29	17	28	32	12	3
SEN1847	1952628	1953425	ycfH	metallodependent hydrolase	YP_002243942.1	10	7	29	17	32	8	10	2
SEN1848	1953436	1954440	holB	DNA polymerase III subunit delta'	YP_002243943.1	11	8	29	17	28	32	11	2
SEN1850	1955068	1956024	yceG	hypothetical protein	YP_002243945.1	13	32	34	20	33	37	13	3
SEN1852	1957026	1958231	fabF	3-oxoacyl-(acyl carrier protein) synthase II	YP_002243947.1	12	30	31	18	2	34	12	2
SEN1853	1958353	1958589	acpP	acyl carrier protein	YP_002243948.1	1	1	1	1	1	1	1	1
SEN1854	1958745	1959479	fabG	3-ketoacyl-ACP reductase	YP_002243949.1	5	6	3	5	3	5	5	2
SEN1855	1959492	1960421	fabD	malonyl CoA-acyl carrier protein transacylase	YP_002243950.1	11	27	28	14	33	31	11	3
SEN1856	1960437	1961390	fabH	3-oxoacyl-ACP synthase	YP_002243951.1	4	22	23	15	26	25	4	2
SEN1857	1961470	1962519	plsX	glycerol-3-phosphate acyltransferase PlsX	YP_002243952.1	3	3	23	11	27	25	3	2
SEN1858	1962683	1962856	rpmF	50S ribosomal protein L32	YP_002243953.1	1	1	1	1	1	1	1	1
SEN1859	1962908	1963429	yceD	hypothetical protein	YP_002243954.1	4	1	1	1	2	3	4	2
SEN1863	1967141	1970347	rne	ribonuclease E	YP_002243958.1	12	31	33	18	39	36	12	23
SEN1864	1970594	1971547	flgL	flagellar hook-associated protein FlgL	YP_002243959.1	10	30	32	40	37	35	10	2
SEN1865	1971562	1973223	flgK	flagellar hook-associated protein FlgK	YP_002243960.1	10	29	30	19	37	34	10	2
SEN1866	1973288	1974238	flgJ	flagellar rod assembly protein/muramidase FlgJ	YP_002243961.1	12	29	31	18	34	31	12	3
SEN1867	1974238	1975335	flgI	flagellar basal body P-ring protein	YP_002243962.1	12	4	29	17	35	32	12	3
SEN1868	1975347	1976045	flgH	flagellar basal body L-ring protein	YP_002243963.1	22	3	5	15	25	24	8	2
SEN1869	1976100	1976882	flgG	flagellar basal body rod protein FlgG	YP_002243964.1	10	24	5	9	26	28	10	2
SEN1870	1976896	1977651	flgF	flagellar basal body rod protein FlgF	YP_002243965.1	1	26	28	15	33	31	1	2
SEN1872	1978910	1979608	flgD	flagellar basal body rod modification protein	YP_002243967.1	11	22	7	26	11	4	11	6
SEN1873	1979620	1980024	flgC	flagellar basal body rod protein FlgC	YP_002243968.1	9	11	19	8	2	4	9	2
SEN1874	1980028	1980444	flgB	flagellar basal body rod protein FlgB	YP_002243969.1	4	4	13	6	2	14	4	2
SEN1875	1980601	1981260	flgA	flagellar basal body P-ring biosynthesis protein FlgA	YP_002243970.1	10	27	28	17	33	16	10	3
SEN1876	1981352	1981645	flgM	anti-sigma-28 factor FlgM	YP_002243971.1	1	5	1	1	2	1	1	2
SEN1877	1981650	1982072	flgN	flagella synthesis protein FlgN	YP_002243972.1	4	4	4	4	13	4	4	3
SEN1878	1982154	1983728	mviN	virulence factor MviN	YP_002243973.1	11	29	31	17	37	34	11	3
SEN1879	1983993	1984916	mviM	virulence factor MviM	YP_002243974.1	10	24	26	16	30	28	10	3
SEN1880	1984918	1985565	yceH	hypothetical protein	YP_002243975.1	9	26	28	16	23	31	9	32
SEN1881	1985601	1986185	rimJ	ribosomal-protein-S5-alanine N-acetyltransferase	YP_002243976.1	7	6	1	1	2	1	7	2
SEN1882	1986422	1987630	yceL	multidrug resistance protein MdtH	YP_002243977.1	11	31	33	19	40	37	11	3
SEN1883	1987694	1988341	grxB	glutaredoxin	YP_002243978.1	11	29	31	21	37	35	11	6
SEN1884	1988466	1989026	yceB	hypothetical protein	YP_002243979.1	7	2	28	1	32	30	7	2
SEN1885	1989130	1990176	pyrC	dihydroorotase	YP_002243980.1	11	29	31	17	36	34	11	2
SEN1886	1990250	1990495	dinI	DNA damage-inducible protein I	YP_002243981.1	7	2	3	7	4	3	7	2
SEN1887	1990782	1991039	bssS	biofilm formation regulatory protein BssS	YP_002243982.1	10	4	3	5	1	3	5	1
SEN1888	1991152	1992270	solA	N-methyltryptophan oxidase	YP_002243983.1	12	33	35	39	41	38	12	3
SEN1889	1992311	1992424	yceO	hypothetical protein	YP_002243984.1	2	8	4	2	13	2	2	2
SEN1890	1992687	1993259		cytochrome b561-like protein	YP_002243985.1	10	28	30	16	35	33	10	2
SEN1891	1993256	1993831	yceI	hypothetical protein	YP_002243986.1	10	6	24	17	29	27	10	2
SEN1892	1993883	1994935	yceA	hypothetical protein	YP_002243987.1	11	28	30	17	35	33	11	2
SEN1893	1995155	1996075	htrB	lipid A biosynthesis lauroyl acyltransferase	YP_002243988.1	10	29	31	18	36	34	10	2
SEN1895	1997526	1997900	msyB	hypothetical protein	YP_002243990.1	7	19	2	6	4	21	7	2
SEN1896	1997901	1998128	yceK	hypothetical protein	YP_002243991.1	7	18	1	1	3	1	7	1
SEN1897	1998202	2000745	mdoH	glucosyltransferase MdoH	YP_002243992.1	12	31	33	20	40	37	12	3
SEN1899	2002545	2003699	mdoC	glucans biosynthesis protein	YP_002243994.1	10	26	28	15	33	31	10	3
SEN1900	2003716	2005203	ymdC	hypothetical protein	YP_002243995.1	14	31	33	19	37	36	14	4
SEN1902	2005765	2006085	ymdA	hypothetical protein	YP_002243997.1	9	6	8	6	19	2	9	2
SEN1903	2006216	2006542	csgC	autoagglutination protein	YP_002243998.1	1	1	1	1	4	1	1	2
SEN1904	2006604	2007059	csgA	cryptic curlin major subunit	YP_002243999.1	9	21	22	9	24	23	9	2
SEN1905	2007101	2007556	csgB	curlin minor subunit	YP_002244000.1	5	5	3	3	6	3	5	2
SEN1906	2008311	2008961	csgD	DNA-binding transcriptional regulator CsgD	YP_002244001.1	9	7	23	15	25	24	9	6
SEN1907	2008966	2009361	csgE	curli assembly protein CsgE	YP_002244002.1	1	1	1	1	3	1	1	2
SEN1908	2009388	2009804	csgF	curli assembly protein CsgF	YP_002244003.1	7	7	7	1	1	12	7	2
SEN1909	2009918	2010664	csgG	assembly/transport component in curli production	YP_002244004.1	10	24	26	13	7	27	10	2
SEN1910	2010703	2011233	ycdZ	hypothetical protein	YP_002244005.1	9	22	10	25	7	24	9	2
SEN1911	2011286	2011840	ycdY	hypothetical protein	YP_002244006.1	1	17	18	1	22	21	1	2
SEN1912	2011864	2012601	ycdX	hydrolase	YP_002244007.1	12	27	28	12	33	17	12	4
SEN1913	2012686	2013624	ycdW	2-hydroxyacid dehydrogenase	YP_002244008.1	11	28	30	18	35	33	11	2
SEN1967	2059240	2060037	yeeI	hypothetical protein	YP_002244066.1	10	27	29	15	32	31	10	2
SEN2007	2094719	2096173	amn	AMP nucleosidase	YP_002244097.1	28	29	31	35	38	34	11	2
SEN2011	2097788	2099245	yeeO	hypothetical protein	YP_002244100.1	10	27	29	13	37	32	10	35
SEN2013	2099706	2100635	erfK	hypothetical protein	YP_002244101.1	10	12	29	38	35	32	10	2
SEN2015	2101810	2102553	cobS	cobalamin synthase	YP_002244103.1	27	29	31	10	37	34	11	2
SEN2016	2102550	2103095	cobU	adenosylcobinamide kinase/adenosylcobinamide-phosphate guanylyltransferase	YP_002244104.1	11	22	24	16	30	27	11	2
SEN2017	2103092	2104612	cbiP	cobyric acid synthase	YP_002244105.1	11	30	31	19	38	34	11	35
SEN2018	2104609	2105424	cbiO	cobalt transporter ATP-binding subunit	YP_002244106.1	9	24	25	16	31	28	9	29
SEN2019	2105433	2106110	cboQ	cobalt transport protein	YP_002244107.1	11	30	31	18	38	34	11	35
SEN2021	2106380	2107117	cbiM	cobalt transport protein CbiM	YP_002244109.1	10	3	27	16	32	30	10	31
SEN2022	2107114	2107827	cbiL	cobalt-precorrin-2 C(20)-methyltransferase	YP_002244110.1	10	29	30	18	35	33	10	34
SEN2023	2107824	2108618	cbiK	sirohydrochlorin cobaltochelatase	YP_002244111.1	11	28	29	17	33	31	11	32
SEN2024	2108621	2109412	cbiJ	cobalt-precorrin-6x reductase	YP_002244112.1	12	30	32	19	37	35	12	36
SEN2025	2109409	2110134	cbiH	precorrin-3 C17-methyltransferase	YP_002244113.1	11	28	30	17	36	33	11	22
SEN2026	2110134	2111189	cbiG	cobalamin biosynthesis protein CbiG	YP_002244114.1	13	29	31	19	36	34	13	35
SEN2030	2113094	2114233	cbiD	cobalt-precorrin-6A synthase	YP_002244118.1	12	29	31	18	37	34	12	35
SEN2031	2114233	2114865	cbiC	cobalt-precorrin-8X methylmutase	YP_002244119.1	4	25	27	4	26	29	4	5
SEN2032	2114876	2115835	cbiB	cobalamin biosynthesis protein	YP_002244120.1	14	32	34	21	40	37	14	38
SEN2033	2115832	2117211	cbiA	cobyrinic acid a,c-diamide synthase	YP_002244121.1	10	30	32	40	37	35	10	36
SEN2034	2117809	2118720	pocR	pdu/cob regulatory protein PocR	YP_002244122.1	4	10	10	4	27	4	4	26
SEN2035	2118936	2119730	pduF	propanediol diffusion facilitator	YP_002244123.1	9	23	8	13	18	25	9	24
SEN2036	2120255	2120539	pduA	propanediol utilization protein	YP_002244124.1	1	1	1	1	1	1	1	1
SEN2037	2120647	2121348	pudB	propanediol utilization protein PduB	YP_002244125.1	9	22	3	14	29	26	9	27
SEN2038	2121367	2123031	pduC	glycerol dehydratase large subunit	YP_002244126.1	12	30	32	20	37	36	12	6
SEN2039	2123042	2123716	pduD	diol dehydratase medium subunit	YP_002244127.1	10	30	32	18	36	34	10	5
SEN2040	2123731	2124252	pduE	diol dehydratase small subunit	YP_002244128.1	9	4	23	14	4	25	9	22
SEN2041	2124262	2126094	pduG	propanediol utilization protein	YP_002244129.1	14	32	34	22	41	38	14	39
SEN2043	2126453	2126728	pduJ	propanediol utilization protein	YP_002244131.1	4	2	11	10	22	5	4	2
SEN2044	2126732	2127214	pduK	propanediol utilization protein	YP_002244132.1	24	25	27	15	32	30	11	6
SEN2045	2127214	2127846	pduL	propanediol utilization protein	YP_002244133.1	12	28	30	18	35	33	12	6
SEN2046	2127843	2128334	pduM	propanediol utilization protein	YP_002244134.1	11	26	27	16	32	30	11	5
SEN2047	2128338	2128613	pduN	propanediol utilization protein	YP_002244135.1	3	3	4	7	4	14	3	4
SEN2048	2128623	2129633	pduO	propanediol utilization protein	YP_002244136.1	14	27	29	37	34	32	14	8
SEN2049	2129630	2131024	pduP	CoA-dependent proprionaldehyde dehydrogenase	YP_002244137.1	31	32	34	12	40	37	13	6
SEN2050	2131036	2132148	pduQ	propanol dehydrogenase	YP_002244138.1	12	31	33	37	41	36	12	38
SEN2051	2132145	2133500	pduS	propanediol utilization ferredoxin	YP_002244139.1	29	31	33	10	38	36	11	5
SEN2052	2133503	2134057	pduT	propanediol utilization protein	YP_002244140.1	11	25	27	35	32	30	11	5
SEN2053	2134057	2134407	pduU	propanediol utilization protein PduU	YP_002244141.1	9	20	10	4	25	22	9	23
SEN2055	2134849	2136063	pduW	propionate kinase	YP_002244143.1	12	30	32	11	37	35	12	6
SEN2056	2136121	2137023	pduX	propanediol utilization protein	YP_002244144.1	11	27	29	10	34	32	11	5
SEN2057	2137057	2137392	yeeX	hypothetical protein	YP_002244145.1	3	12	3	1	2	3	3	2
SEN2058	2137637	2138695	yeeA	hypothetical protein	YP_002244146.1	11	31	33	18	41	36	37	38
SEN2059	2138814	2139281	sbmC	DNA gyrase inhibitor	YP_002244147.1	10	4	24	6	28	26	10	4
SEN2060	2139432	2140604	dacD	D-alanyl-D-alanine carboxypeptidase	YP_002244148.1	11	26	28	17	34	31	11	2
SEN2061	2140728	2141492	phsC	thiosulfate reductase cytochrome b subunit	YP_002244149.1	12	28	30	37	34	28	12	2
SEN2062	2141489	2142067	phsB	thiosulfate reductase electron transport protein PhsB	YP_002244150.1	6	17	19	6	22	20	6	2
SEN2063	2142082	2144358	phsA	thiosulfate reductase	YP_002244151.1	12	29	31	15	36	32	12	34
SEN2066	2147693	2149123	sbcB	exonuclease I	YP_002244153.1	14	33	35	44	41	38	14	25
SEN2067	2149259	2150623	yeeF	amino acid transporter protein	YP_002244154.1	11	30	32	11	39	36	11	37
SEN2068	2150903	2151817	yeeY	transcriptional regulator	YP_002244155.1	12	30	32	11	39	35	12	36
SEN2069	2151863	2152687	yeeZ	hypothetical protein	YP_002244156.1	12	29	31	11	38	34	12	36
SEN2070	2153046	2153945	hisG	ATP phosphoribosyltransferase	YP_002244157.1	11	26	12	10	23	31	11	27
SEN2071	2154048	2155352	hisD	histidinol dehydrogenase	YP_002244158.1	12	30	32	11	39	35	12	36
SEN2072	2155349	2156428	hisC	histidinol-phosphate aminotransferase	YP_002244159.1	13	32	34	21	40	37	13	38
SEN2073	2156425	2157492	hisB	imidazole glycerol-phosphate dehydratase/histidinol phosphatase	YP_002244160.1	14	29	31	13	37	34	14	35
SEN2074	2157489	2158082	hisH	imidazole glycerol phosphate synthase subunit HisH	YP_002244161.1	1	20	22	9	25	1	1	2
SEN2076	2158801	2159577	hisF	imidazole glycerol phosphate synthase subunit HisF	YP_002244163.1	11	28	30	5	36	33	11	34
SEN2078	2160261	2161244	wzzB	polysaccharide chain length regulator	YP_002244165.1	10	29	31	17	38	34	10	35
SEN2079	2161387	2162553	udg	UDP-glucose 6-dehydrogenase	YP_002244166.1	9	31	8	12	38	35	9	36
SEN2080	2162790	2164196	gnd	6-phosphogluconate dehydrogenase	YP_002244167.1	30	31	33	11	39	36	12	37
SEN2094	2183593	2184486	galF	UTP--glucose-1-phosphate uridylyltransferase subunit GalF	YP_002244185.1	9	31	33	16	38	36	9	22
SEN2095	2184664	2186067	wcaM	colanic acid biosynthesis protein	YP_002244186.1	12	32	34	18	39	37	12	23
SEN2096	2186078	2187298	wcaL	glycosyltransferase (colanic acid gene cluster)	YP_002244187.1	11	30	32	18	37	35	11	3
SEN2097	2187295	2188575	wcaK	pyruvyl transferase	YP_002244188.1	9	29	30	34	35	33	9	20
SEN2098	2188597	2190075	wzxC	colanic acid exporter	YP_002244189.1	10	31	32	18	38	36	10	23
SEN2099	2190177	2191571	wcaJ	UDP-glucose lipid carrier transferase	YP_002244190.1	13	32	34	19	40	37	13	25
SEN2100	2191625	2192995	cpsG	phosphomannomutase	YP_002244191.1	12	32	42	40	38	36	12	37
SEN2101	2193106	2194542	manC	mannose-1-phosphate guanylyltransferase	YP_002244192.1	10	31	32	18	38	36	10	23
SEN2102	2194545	2195768	wcaI	glycosyl transferase family protein	YP_002244193.1	13	33	35	39	42	38	13	40
SEN2103	2195765	2196238	wcaH	O-antigen biosynthesis protein	YP_002244194.1	5	28	30	15	2	33	5	20
SEN2104	2196241	2197206	wcaG	GDP-fucose synthetase	YP_002244195.1	10	30	32	16	38	35	10	21
SEN2105	2197209	2198330	gmd	GDP-mannose 4,6-dehydratase	YP_002244196.1	10	33	35	19	41	37	10	38
SEN2106	2198354	2198908	wcaF	colanic acid biosynthesis acetyltransferase WcaF	YP_002244197.1	10	27	29	16	21	32	10	33
SEN2107	2198924	2199670	wcaE	glycosyl transferase family protein	YP_002244198.1	11	25	27	28	22	30	11	31
SEN2109	2200872	2202089	wcaC	glycosyl transferase family protein	YP_002244200.1	10	30	32	16	37	35	10	21
SEN2111	2202577	2203419	wcaA	glycosyl transferase family protein	YP_002244202.1	12	34	36	21	41	39	12	26
SEN2112	2203506	2205665	wzc	tyrosine kinase	YP_002244203.1	11	32	34	38	43	37	11	40
SEN2113	2205662	2206111	wzb	tyrosine phosphatase	YP_002244204.1	9	26	28	17	11	31	9	20
SEN2114	2206117	2207172	wza	polysaccharide export protein	YP_002244205.1	10	27	29	17	33	31	10	20
SEN2115	2207931	2209511	yegH	hypothetical protein	YP_002244206.1	11	29	31	17	36	33	34	22
SEN2116	2209597	2211453	asmA	assembly protein	YP_002244207.1	10	31	33	18	38	35	10	23
SEN2117	2211492	2212073	dcd	deoxycytidine triphosphate deaminase	YP_002244208.1	10	10	27	15	11	3	10	19
SEN2118	2212164	2212805	udk	uridine kinase	YP_002244209.1	6	16	1	1	2	2	6	13
SEN2119	2213136	2216126	yegE	hypothetical protein	YP_002244210.1	17	37	39	43	46	42	17	44
SEN2121	2217097	2218449	yegD	chaperone	YP_002244212.1	11	27	29	4	35	32	11	33
SEN2123	2220131	2223253	yegN	multidrug efflux system subunit MdtB	YP_002244214.1	15	35	37	23	45	41	15	43
SEN2124	2223254	2226334	yegO	multidrug efflux system subunit MdtC	YP_002244215.1	13	33	35	45	41	38	13	26
SEN2125	2226331	2227743	yegB	multidrug efflux system protein MdtE	YP_002244216.1	13	32	34	19	39	36	13	24
SEN2126	2227743	2229146	baeS	signal transduction histidine-protein kinase BaeS	YP_002244217.1	13	30	32	19	37	14	13	24
SEN2127	2229143	2229865	baeR	DNA-binding transcriptional regulator BaeR	YP_002244218.1	12	31	33	19	38	36	12	24
SEN2128	2230134	2231336		hypothetical protein	YP_002244219.1	10	27	29	16	35	32	10	21
SEN2129	2231336	2232052		hypothetical protein	YP_002244220.1	12	29	13	18	37	33	12	22
SEN2130	2232063	2234174		hypothetical protein	YP_002244221.1	13	31	33	19	39	37	13	24
SEN2131	2234290	2235651	yegQ	protease	YP_002244222.1	12	29	31	16	38	34	12	35
SEN2133	2236290	2236706		hypothetical protein	YP_002244223.1	12	12	26	5	30	4	12	20
SEN2134	2236828	2237163		hypothetical protein	YP_002244224.1	11	3	6	4	26	24	11	2
SEN2137	2238678	2239730	fbaB	fructose-bisphosphate aldolase	YP_002244226.1	10	26	28	39	35	31	10	2
SEN2138	2239984	2241255	yegT	nucleoside permease	YP_002244227.1	12	29	31	35	38	34	12	2
SEN2139	2241252	2242256	yegU	hydrolase	YP_002244228.1	10	29	31	18	37	34	10	2
SEN2140	2242358	2243218	yegV	sugar kinase	YP_002244229.1	12	31	33	20	38	36	12	3
SEN2142	2243974	2244774	thiD	phosphomethylpyrimidine kinase	YP_002244231.1	10	27	29	17	33	31	10	3
SEN2144	2245968	2246282		hypothetical protein	YP_002244233.1	9	8	8	2	17	8	9	2
SEN2147	2251992	2253101	mrp	ATPase	YP_002244239.1	12	29	31	18	36	34	12	2
SEN2148	2253266	2255299	metG	methionyl-tRNA synthetase	YP_002244240.1	12	30	32	19	37	35	12	2
SEN2149	2255540	2255998	yehR	lipoprotein	YP_002244241.1	9	18	14	4	11	4	9	2
SEN2150	2256170	2256700		lipoprotein	YP_002244242.1	6	17	14	11	18	12	6	3
SEN2151	2256757	2257224	yehS	hypothetical protein	YP_002244243.1	11	23	7	15	27	25	11	17
SEN2152	2257271	2257990	yehT	two-component response-regulatory protein YehT	YP_002244244.1	6	17	20	10	24	23	6	2
SEN2153	2257987	2259672	yehU	two-component system sensor kinase	YP_002244245.1	13	31	33	20	38	36	13	4
SEN2154	2259895	2260626	yehV	transcriptional regulator	YP_002244246.1	11	16	34	21	40	38	11	3
SEN2158	2262429	2263598	yehY	permease transmembrane protein	YP_002244250.1	10	30	32	19	37	35	10	2
SEN2159	2263602	2264519	yehZ	hypothetical protein	YP_002244251.1	12	29	31	18	36	34	12	3
SEN2160	2264700	2266997	bglX	beta-glucosidase	YP_002244252.1	12	35	37	21	44	41	12	3
SEN2161	2267264	2268994	dld	D-lactate dehydrogenase	YP_002244253.1	11	31	33	36	37	35	11	2
SEN2162	2269053	2270000	pbpG	D-alanyl-D-alanine endopeptidase	YP_002244254.1	10	28	30	16	34	33	10	2
SEN2163	2270166	2270753	yohC	hypothetical protein	YP_002244255.1	8	2	10	15	24	23	8	2
SEN2164	2270885	2271481	yohD	hypothetical protein	YP_002244256.1	10	28	3	16	31	30	10	6
SEN2165	2271530	2272291	yohF	acetoin dehydrogenase	YP_002244257.1	10	28	30	18	35	33	10	3
SEN2166	2272357	2273793	yohG	multidrug resistance outer membrane protein MdtQ	YP_002244258.1	12	30	32	37	40	35	12	38
SEN2167	2274252	2275190	yohI	tRNA-dihydrouridine synthase C	YP_002244259.1	12	32	35	19	2	38	12	39
SEN2168	2275299	2276492		salicylate hydroxylase	YP_002244260.1	11	30	32	17	37	35	11	26
SEN2169	2276507	2277151		glutathione-S-transferase family protein	YP_002244261.1	1	23	25	16	19	22	1	27
SEN2170	2277160	2277861		FAA-hydrolase family protein	YP_002244262.1	10	27	29	15	35	32	10	33
SEN2171	2277877	2278914		gentisate 1,2-dioxygenase	YP_002244263.1	11	29	31	11	37	34	11	35
SEN2172	2278926	2280284		n-hydroxybenzoate transporter	YP_002244264.1	13	31	33	13	39	36	13	37
SEN2173	2280410	2281318		transcriptional regulator	YP_002244265.1	12	30	9	19	36	9	12	34
SEN2174	2281450	2281848	yohJ	hypothetical protein	YP_002244266.1	1	4	4	9	5	16	1	16
SEN2175	2281845	2282540	yohK	hypothetical protein	YP_002244267.1	10	11	13	16	31	28	10	29
SEN2176	2282694	2283578	cdd	cytidine deaminase	YP_002244268.1	11	28	30	17	35	32	11	33
SEN2177	2283755	2284474	sanA	hypothetical protein	YP_002244269.1	9	2	23	9	29	26	9	27
SEN2178	2284471	2284716	b2145	hypothetical protein	YP_002244270.1	1	7	1	1	11	8	1	9
SEN2179	2284921	2286162		oxidoreductase	YP_002244271.1	12	28	30	12	37	33	12	35
SEN2181	2287466	2288476	mglC	beta-methylgalactoside transporter inner membrane protein	YP_002244273.1	13	33	35	21	40	38	13	3
SEN2183	2290146	2291144	mglB	D-galactose-binding periplasmic protein	YP_002244275.1	11	28	30	39	35	33	11	6
SEN2184	2291643	2292665	galS	DNA-binding transcriptional regulator GalS	YP_002244276.1	11	27	29	17	35	32	11	33
SEN2185	2292815	2293957	yeiB	hypothetical protein	YP_002244277.1	14	26	33	21	37	26	14	32
SEN2186	2293972	2294640	folE	GTP cyclohydrolase I	YP_002244278.1	10	7	20	7	3	6	10	3
SEN2187	2294970	2295827	yeiG	esterase	YP_002244279.1	12	28	30	17	36	33	12	34
SEN2190	2297794	2298681		hydrolase	YP_002244282.1	12	28	30	16	35	33	12	4
SEN2191	2298714	2300036		regulatory protein	YP_002244283.1	10	31	33	18	38	36	10	2
SEN2193	2302417	2303886	lysP	lysine transporter	YP_002244285.1	11	31	33	18	32	36	11	2
SEN2194	2304076	2304939	yeiE	DNA-binding transcriptional regulator	YP_002244286.1	10	9	29	17	34	32	10	3
SEN2195	2305060	2306109	yeiH	hypothetical protein	YP_002244287.1	11	31	32	18	25	35	11	36
SEN2196	2306188	2307045	nfo	endonuclease IV	YP_002244288.1	10	28	29	17	3	32	10	33
SEN2197	2307110	2308798	fruA	PTS system fructose-specific transporter subunit IIBC	YP_002244289.1	14	34	36	47	43	39	14	41
SEN2198	2308815	2309672	fruK	1-phosphofructokinase	YP_002244290.1	9	25	27	13	32	30	9	19
SEN2199	2309753	2310883	fruF	bifunctional PTS system fructose-specific transporter subunit IIA/HPr protein	YP_002244291.1	9	26	28	12	22	31	9	32
SEN2201	2312497	2313162		hypothetical protein	YP_002244293.1	10	29	31	16	38	34	10	36
SEN2202	2313164	2313286		hypothetical protein	YP_002244294.1	1	1	1	1	1	1	1	1
SEN2204	2314253	2314825		elongation factor P	YP_002244296.1	2	15	2	2	4	2	2	17
SEN2205	2315038	2316024	yeiR	hypothetical protein	YP_002244297.1	27	28	30	18	35	28	12	33
SEN2206	2316054	2316773	yeiU	hypothetical protein	YP_002244298.1	12	18	30	19	34	18	12	32
SEN2207	2317187	2317759	spr	outer membrane lipoprotein	YP_002244299.1	11	7	11	11	23	7	11	23
SEN2208	2318085	2319641	rtn	hypothetical protein	YP_002244300.1	12	31	33	20	40	37	12	38
SEN2209	2319748	2321553	yejA	transport system periplasmic binding protein	YP_002244301.1	11	30	32	36	38	35	11	5
SEN2210	2321563	2322657	yejB	binding-protein-dependent transporter	YP_002244302.1	13	30	32	19	38	35	13	7
SEN2211	2322657	2323682	yejE	binding-protein-dependent transporter	YP_002244303.1	11	8	13	15	33	30	11	5
SEN2212	2323684	2325273	yejF	ABC transporter ATP-binding protein	YP_002244304.1	12	31	33	18	40	36	12	38
SEN2213	2325277	2325621	yejG	hypothetical protein	YP_002244305.1	7	6	1	9	11	1	7	13
SEN2214	2326012	2327202	bcr	bicyclomycin/multidrug efflux system protein	YP_002244306.1	11	29	31	7	37	33	11	35
SEN2215	2327230	2327925	rsuA	16S rRNA pseudouridylate synthase A	YP_002244307.1	8	23	12	13	5	8	8	25
SEN2216	2328077	2329837	yejH	helicase	YP_002244308.1	11	32	34	18	42	37	38	39
SEN2217	2329962	2330246	rplY	50S ribosomal protein L25	YP_002244309.1	1	1	1	1	1	1	1	1
SEN2219	2331002	2332009	yejK	nucleoid-associated protein NdpA	YP_002244311.1	12	28	30	17	38	34	12	35
SEN2220	2332189	2332416	yejL	hypothetical protein	YP_002244312.1	4	4	4	4	4	4	4	4
SEN2221	2332448	2334208	yejM	sulfatase	YP_002244313.1	11	30	32	41	37	35	11	5
SEN2228	2339504	2340067		exported protein	YP_002244316.1	10	23	25	9	29	28	10	4
SEN2229	2340797	2341444	narP	transcriptional regulator NarP	YP_002244317.1	4	7	7	8	20	18	4	5
SEN2238	2347778	2348380	napC	cytochrome c-type protein NapC	YP_002244326.1	10	25	27	6	30	27	10	6
SEN2239	2348390	2348839	napB	citrate reductase cytochrome c-type subunit	YP_002244327.1	4	2	14	2	16	2	4	2
SEN2240	2348955	2349824	napH	quinol dehydrogenase membrane protein	YP_002244328.1	12	29	31	11	36	34	12	35
SEN2242	2350513	2352999	napA	nitrate reductase catalytic subunit	YP_002244330.1	12	35	49	47	43	39	12	41
SEN2244	2353249	2353740	napF	ferredoxin-type protein	YP_002244332.1	10	9	25	9	28	27	10	2
SEN2245	2354154	2354648	eco	ecotin	YP_002244333.1	11	29	31	18	34	33	11	2
SEN2246	2354831	2356474	yojI	multidrug transporter membrane protein/ATP-binding protein	YP_002244334.1	11	31	33	37	39	36	11	38
SEN2247	2356548	2357198	alkB	AlkB protein	YP_002244335.1	10	29	31	18	37	34	10	5
SEN2248	2357201	2358262	ada	ADA regulatory protein	YP_002244336.1	11	27	29	33	35	32	11	6
SEN2249	2358343	2359395	apbE	thiamine biosynthesis lipoprotein ApbE	YP_002244337.1	11	30	32	17	37	35	11	5
SEN2250	2359510	2360646	ompC	outer membrane porin protein C	YP_002244338.1	11	30	32	18	5	35	11	5
SEN2251	2361373	2364042	yojN	phosphotransfer intermediate protein in two-component regulatory system with RcsBC	YP_002244339.1	14	37	39	13	46	42	14	44
SEN2252	2364059	2364709	rcsB	transcriptional regulator RcsB	YP_002244340.1	4	26	28	18	24	4	4	3
SEN2253	2364812	2367658	rcsC	hybrid sensory kinase in two-component regulatory system with RcsB and YojN	YP_002244341.1	13	46	49	54	57	53	13	55
SEN2254	2367776	2370412	gyrA	DNA gyrase subunit A	YP_002244342.1	38	39	41	45	48	44	16	46
SEN2255	2370822	2372024		MR-MLE family protein	YP_002244343.1	13	28	30	20	35	30	13	33
SEN2256	2372039	2373364		transmembrane transpot protein	YP_002244344.1	11	23	25	17	11	28	11	5
SEN2258	2374381	2375109	ubiG	3-demethylubiquinone-9 3-methyltransferase	YP_002244346.1	12	26	28	8	31	30	12	6
SEN2259	2375465	2377750	nrdA	ribonucleotide-diphosphate reductase subunit alpha	YP_002244347.1	14	37	39	24	47	42	14	44
SEN2260	2377863	2378993	nrdB	ribonucleotide-diphosphate reductase subunit beta	YP_002244348.1	12	27	29	18	34	32	12	3
SEN2261	2378993	2379247	yfaE	2Fe-2S ferredoxin	YP_002244349.1	10	7	10	5	4	8	10	4
SEN2262	2379249	2380439		transmembrane transport protein	YP_002244350.1	12	32	34	20	39	37	12	3
SEN2263	2380601	2381479		transcriptional regulator	YP_002244351.1	12	31	33	18	2	36	12	2
SEN2264	2381595	2382665	glpQ	glycerophosphodiester phosphodiesterase	YP_002244352.1	11	28	30	17	5	33	11	34
SEN2265	2382670	2384028	glpT	sn-glycerol-3-phosphate transporter	YP_002244353.1	12	33	35	21	34	38	12	25
SEN2266	2384301	2385929	glpA	sn-glycerol-3-phosphate dehydrogenase subunit A	YP_002244354.1	11	30	32	18	38	35	11	2
SEN2268	2387175	2388365	glpC	sn-glycerol-3-phosphate dehydrogenase subunit C	YP_002244356.1	12	27	28	18	33	31	12	3
SEN2269	2388860	2389813		deubiquitinase	YP_002244357.1	14	33	34	21	40	37	14	5
SEN2276	2395818	2396465	yfaZ	hypothetical protein	YP_002244363.1	12	19	19	28	6	27	12	2
SEN2277	2396639	2397064	yfaO	hypothetical protein	YP_002244364.1	10	16	4	28	25	24	10	17
SEN2278	2397109	2397714	ais	Ais protein	YP_002244365.1	10	20	21	1	5	23	10	5
SEN2279	2397995	2399152	yfbE	UDP-4-amino-4-deoxy-L-arabinose--oxoglutarate aminotransferase	YP_002244366.1	12	32	34	20	39	37	12	25
SEN2280	2399155	2400138	pmrF	undecaprenyl phosphate 4-deoxy-4-formamido-L-arabinose transferase	YP_002244367.1	13	35	37	23	42	40	13	28
SEN2281	2400135	2402117	yfbG	bifunctional UDP-glucuronic acid decarboxylase/UDP-4-amino-4-deoxy-L-arabinose formyltransferase	YP_002244368.1	13	34	36	22	42	39	13	40
SEN2282	2402114	2403013		hypothetical protein	YP_002244369.1	12	29	31	19	35	34	12	2
SEN2283	2403010	2404656	arnT	4-amino-4-deoxy-L-arabinose transferase	YP_002244370.1	13	32	34	21	38	37	13	2
SEN2284	2404653	2404988		hypothetical protein	YP_002244371.1	8	20	3	5	2	5	8	2
SEN2285	2404988	2405365		hypothetical protein	YP_002244372.1	11	31	32	22	6	34	11	3
SEN2287	2405715	2407082	menE	O-succinylbenzoic acid--CoA ligase	YP_002244374.1	12	31	33	18	38	36	12	23
SEN2288	2407079	2408041	menC	O-succinylbenzoate synthase	YP_002244375.1	11	29	31	17	35	34	11	5
SEN2289	2408041	2408898	menB	naphthoate synthase	YP_002244376.1	12	29	31	17	35	34	12	3
SEN2290	2408913	2409671	yfbB	acyl-CoA thioester hydrolase YfbB	YP_002244377.1	10	28	30	16	3	33	10	2
SEN2291	2409668	2411338	menD	2-succinyl-5-enolpyruvyl-6-hydroxy-3- cyclohexene-1-carboxylate synthase	YP_002244378.1	15	36	38	25	43	41	15	4
SEN2292	2411424	2412719	menF	isochorismate synthase	YP_002244379.1	11	28	29	17	33	32	11	3
SEN2293	2412820	2413131	elaB	hypothetical protein	YP_002244380.1	4	4	12	1	2	4	4	2
SEN2294	2413180	2413641	elaA	hypothetical protein	YP_002244381.1	11	26	27	17	31	30	11	2
SEN2295	2413702	2414619	elaC	ribonuclease Z	YP_002244382.1	12	27	29	18	34	32	12	3
SEN2298	2418406	2419863	nuoN	NADH dehydrogenase subunit N	YP_002244385.1	13	31	33	41	38	36	13	3
SEN2299	2419870	2421399	nuoM	NADH dehydrogenase subunit M	YP_002244386.1	11	32	34	18	40	37	11	38
SEN2300	2421713	2423554	nuoL	NADH dehydrogenase subunit L	YP_002244387.1	12	31	33	19	39	36	12	3
SEN2301	2423551	2423853	nuoK	NADH dehydrogenase subunit K	YP_002244388.1	4	3	1	7	1	1	4	1
SEN2302	2423850	2424404	nuoJ	NADH dehydrogenase subunit J	YP_002244389.1	8	17	22	1	26	24	8	2
SEN2303	2424415	2424957	nuoI	NADH dehydrogenase subunit I	YP_002244390.1	10	4	21	10	24	4	10	3
SEN2304	2424972	2425949	nuoH	NADH dehydrogenase subunit H	YP_002244391.1	11	33	34	14	39	37	11	2
SEN2305	2425946	2428672	nuoG	NADH dehydrogenase subunit G	YP_002244392.1	14	37	39	23	44	42	14	2
SEN2306	2428703	2430040	nuoF	NADH dehydrogenase I subunit F	YP_002244393.1	13	34	36	21	41	39	13	3
SEN2307	2430037	2430537	nuoE	NADH dehydrogenase subunit E	YP_002244394.1	9	6	20	12	2	6	9	2
SEN2308	2430540	2432342	nuoC	bifunctional NADH:ubiquinone oxidoreductase subunit C/D	YP_002244395.1	12	34	22	19	41	38	12	39
SEN2309	2432429	2433091	nuoB	NADH dehydrogenase subunit B	YP_002244396.1	6	6	7	6	15	6	6	2
SEN2310	2433107	2433550	nuoA	NADH dehydrogenase subunit A	YP_002244397.1	5	1	5	6	4	1	5	4
SEN2311	2433945	2434097		hypothetical protein	YP_002244398.1	3	9	1	3	10	1	3	1
SEN2312	2434177	2435115	lrhA	NADH dehydrogenase operon transcriptional regulator	YP_002244399.1	10	17	28	19	27	17	10	3
SEN2313	2436047	2437261	yfbQ	aminotransferase AlaT	YP_002244400.1	10	27	29	16	33	31	10	2
SEN2314	2437355	2437954		hypothetical protein	YP_002244401.1	12	23	25	14	24	27	12	2
SEN2315	2438060	2439886	yfbS	sodium/sulfate transporter	YP_002244402.1	12	32	34	18	39	37	12	23
SEN2316	2439963	2440640	yfbT	phosphatase	YP_002244403.1	15	14	24	15	14	25	15	4
SEN2318	2441210	2441665		hypothetical protein	YP_002244405.1	7	3	21	13	2	1	7	2
SEN2319	2442005	2443207	ackA	acetate kinase	YP_002244406.1	9	16	31	17	35	34	9	22
SEN2320	2443284	2445428	pta	phosphate acetyltransferase	YP_002244407.1	11	29	31	17	36	34	11	2
SEN2321	2445646	2447166	yfcC	hypothetical protein	YP_002244408.1	14	33	35	23	40	38	14	3
SEN2322	2447215	2448168		transketolase	YP_002244409.1	10	25	27	16	33	30	10	2
SEN2324	2448988	2450379	ulaA	PTS system ascorbate-specific transporter subunit IIC	YP_002244411.1	11	30	32	18	37	35	11	23
SEN2325	2450400	2450672		sugar phosphotransferase component II B	YP_002244412.1	7	13	7	13	19	20	7	2
SEN2326	2450753	2451196		sugar phosphotransferase component II A	YP_002244413.1	9	2	23	11	26	2	9	2
SEN2327	2451449	2452468		transcriptional regulator	YP_002244414.1	13	29	31	16	36	33	13	2
SEN2328	2452474	2453028		hypothetical protein	YP_002244415.1	12	23	9	1	4	25	12	4
SEN2329	2453085	2453636	yfcE	phosphodiesterase	YP_002244416.1	11	23	25	5	24	27	11	18
SEN2330	2453692	2454336	yfcF	glutathione-S transferase	YP_002244417.1	13	28	30	19	34	32	13	33
SEN2331	2454479	2455126	yfcG	glutathione-S transferase	YP_002244418.1	9	23	3	1	27	5	9	2
SEN2332	2455252	2456145	yfcH	hypothetical protein	YP_002244419.1	11	30	32	18	36	34	11	2
SEN2333	2456197	2456973	hisP	histidine/lysine/arginine/ornithine transporter subunit	YP_002244420.1	10	9	27	14	22	17	10	2
SEN2334	2456984	2457691	hisM	histidine transport system permease	YP_002244421.1	12	30	32	19	37	35	12	3
SEN2335	2457688	2458374	hisQ	histidine transport system permease	YP_002244422.1	11	26	28	10	31	30	11	2
SEN2336	2458557	2459339	hisJ	histidine-binding periplasmic protein	YP_002244423.1	13	31	33	20	38	36	13	3
SEN2337	2459577	2460359	argT	lysine-arginine-ornithine-binding periplasmic protein	YP_002244424.1	7	28	30	16	35	32	7	2
SEN2338	2460648	2461217	ubiX	3-octaprenyl-4-hydroxybenzoate carboxy-lyase	YP_002244425.1	11	23	25	4	13	20	11	2
SEN2339	2461244	2462650		amino acid permease	YP_002244426.1	30	32	34	38	41	37	11	2
SEN2340	2462714	2463817		hypothetical protein	YP_002244427.1	11	31	33	18	28	34	11	3
SEN2341	2463819	2465240		amino acid transporter	YP_002244428.1	32	33	35	20	42	38	12	3
SEN2342	2465331	2466728		amino acid decarboxylase	YP_002244429.1	10	30	32	16	37	35	10	2
SEN2343	2466939	2468366		transcriptional regulator	YP_002244430.1	12	32	34	39	41	38	12	2
SEN2344	2468402	2469919	purF	amidophosphoribosyltransferase	YP_002244431.1	12	32	34	19	38	36	12	3
SEN2345	2469957	2470445	cvpA	colicin V production protein	YP_002244432.1	4	5	4	4	7	5	4	3
SEN2347	2471420	2472688	folC	bifunctional folylpolyglutamate synthase/ dihydrofolate synthase	YP_002244434.1	11	29	31	17	37	34	11	35
SEN2348	2472756	2473670	accD	acetyl-CoA carboxylase subunit beta	YP_002244435.1	10	28	30	6	6	33	10	34
SEN2349	2473820	2474479	dedA	hypothetical protein	YP_002244436.1	9	4	3	14	25	4	9	23
SEN2350	2474528	2475340	truA	tRNA pseudouridine synthase A	YP_002244437.1	10	3	3	14	27	25	10	26
SEN2351	2475340	2476353	usg	semialdehyde dehydrogenase	YP_002244438.1	12	32	34	19	40	37	12	38
SEN2352	2476421	2477557	pdxB	erythronate-4-phosphate dehydrogenase	YP_002244439.1	11	1	29	33	35	32	11	6
SEN2353	2477661	2478662	flk	flagella biosynthesis regulator	YP_002244440.1	10	29	31	9	38	35	10	36
SEN2354	2478659	2479834		hypothetical protein	YP_002244441.1	13	34	36	22	41	39	13	40
SEN2359	2481931	2482587		hypothetical protein	YP_002244446.1	12	28	30	17	36	16	12	33
SEN2360	2482685	2483899	fabB	3-oxoacyl-ACP synthase	YP_002244447.1	12	33	35	20	42	38	12	39
SEN2361	2483999	2486059	mnmC	5-methylaminomethyl-2-thiouridine methyltransferase	YP_002244448.1	11	29	31	17	37	34	11	35
SEN2362	2486111	2486386	yfcL	hypothetical protein	YP_002244449.1	1	3	12	6	11	3	1	3
SEN2363	2486419	2486967	yfcM	hypothetical protein	YP_002244450.1	1	21	23	13	5	26	1	27
SEN2364	2486967	2487776	yfcA	hypothetical protein	YP_002244451.1	11	27	29	10	35	32	11	33
SEN2365	2487776	2488600	mepA	penicillin-insensitive murein endopeptidase	YP_002244452.1	10	27	29	17	2	32	10	34
SEN2366	2488604	2489689	aroC	chorismate synthase	YP_002244453.1	11	27	29	17	35	32	11	33
SEN2367	2489725	2490657	yfcB	N5-glutamine S-adenosyl-L-methionine-dependent methyltransferase	YP_002244454.1	11	29	30	18	35	31	11	33
SEN2368	2490823	2491374	yfcN	hypothetical protein	YP_002244455.1	13	6	24	6	26	6	13	27
SEN2369	2491474	2491959	sixA	phosphohistidine phosphatase	YP_002244456.1	6	14	2	1	12	1	6	5
SEN2371	2494315	2495625	fadI	3-ketoacyl-CoA thiolase	YP_002244458.1	12	32	33	44	40	36	12	38
SEN2372	2495803	2496087	yfcZ	hypothetical protein	YP_002244459.1	2	2	2	2	2	2	2	2
SEN2373	2496452	2497765	fadL	long-chain fatty acid outer membrane transporter	YP_002244460.1	11	27	29	17	34	32	11	6
SEN2374	2497826	2498581	vacJ	VacJ lipoprotein	YP_002244461.1	5	22	23	5	29	12	26	27
SEN2375	2498870	2499811	yfdC	hypothetical protein	YP_002244462.1	12	33	35	39	41	38	12	6
SEN2383	2507551	2509557	pgtB	phosphoglycerate transport system sensor protein PgtB	YP_002244467.1	14	32	34	38	41	37	14	8
SEN2384	2509554	2510747	pgtC	phosphoglycerate transport regulatory protein PgtC	YP_002244468.1	11	29	31	18	37	34	11	5
SEN2385	2511183	2512574	pgtP	phosphoglycerate transporter protein	YP_002244469.1	13	33	35	20	39	38	13	8
SEN2386	2512849	2513091		hypothetical protein	YP_002244470.1	1	2	1	1	12	1	1	2
SEN2387	2513613	2514533	ddg	lipid A biosynthesis palmitoleoyl acyltransferase	YP_002244471.1	12	29	31	19	35	12	12	7
SEN2388	2515057	2516295	yfdZ	aminotransferase	YP_002244472.1	11	30	31	17	36	34	11	6
SEN2389	2517018	2517983	glk	glucokinase	YP_002244473.1	11	29	31	18	6	34	11	6
SEN2390	2518187	2519422		hypothetical protein	YP_002244474.1	11	28	30	18	35	33	11	6
SEN2391	2519442	2521094		decarboxylase	YP_002244475.1	10	31	33	19	40	37	10	5
SEN2393	2522386	2522712	ypeC	hypothetical protein	YP_002244477.1	3	11	2	1	2	3	3	12
SEN2394	2522773	2524014	mntH	manganese transport protein MntH	YP_002244478.1	12	30	32	18	39	35	12	36
SEN2395	2524357	2525559	nupC	nucleoside permease NupC	YP_002244479.1	5	27	29	14	34	5	5	32
SEN2396	2525612	2527801	yfeA	hypothetical protein	YP_002244480.1	35	36	38	17	46	41	42	43
SEN2397	2528407	2528769	yfeC	hypothetical protein	YP_002244481.1	4	11	6	4	15	13	4	14
SEN2398	2528771	2529163	yfeD	hypothetical protein	YP_002244482.1	1	2	10	6	7	1	1	12
SEN2399	2529217	2530632	gltX	glutamyl-tRNA synthetase	YP_002244483.1	11	28	22	10	34	31	11	32
SEN2400	2531448	2532332	xapR	DNA-binding transcriptional activator XapR	YP_002244484.1	10	21	22	10	28	25	10	26
SEN2402	2532601	2533857	xapB	xanthosine permease	YP_002244485.1	12	27	29	11	34	32	12	33
SEN2403	2533912	2534835	xapA	purine nucleoside phosphorylase	YP_002244486.1	11	25	27	29	32	3	11	30
SEN2404	2535001	2535762	yfeN	hypothetical protein	YP_002244487.1	1	19	20	13	22	21	1	5
SEN2405	2535824	2536750	yfeR	transcriptional regulator	YP_002244488.1	11	27	29	18	35	32	11	2
SEN2406	2536840	2537838	yfeH	hypothetical protein	YP_002244489.1	12	29	31	17	36	34	12	6
SEN2408	2538055	2540070	ligA	NAD-dependent DNA ligase LigA	YP_002244491.1	14	32	34	20	41	37	14	38
SEN2410	2541360	2542121	cysZ	sulfate transport protein CysZ	YP_002244493.1	11	31	32	19	37	35	11	36
SEN2411	2542285	2543256	cysK	cysteine synthase A	YP_002244494.1	13	29	31	21	36	34	13	35
SEN2412	2543640	2543897	ptsH	PTS system phosphohistidinoprotein-hexose phosphotransferase Hpr	YP_002244495.1	4	1	1	1	1	1	1	1
SEN2413	2543946	2545673	ptsI	phosphoenolpyruvate-protein phosphotransferase	YP_002244496.1	10	26	27	16	33	30	10	31
SEN2414	2545714	2546223	crr	PTS system glucose-specific transporter	YP_002244497.1	6	1	1	1	14	1	6	1
SEN2415	2546387	2546626		hypothetical protein	YP_002244498.1	11	18	7	10	21	18	11	19
SEN2416	2546623	2547489	pdxK	pyridoxal kinase	YP_002244499.1	13	28	30	1	35	33	13	5
SEN2417	2547572	2548864	ptsJ	transcriptional regulator	YP_002244500.1	12	30	32	11	38	1	12	35
SEN2418	2548879	2549598	yfeJ	glutamine amidotransferase	YP_002244501.1	11	27	21	17	33	31	11	5
SEN2421	2551000	2551911	cysM	cysteine synthase B	YP_002244504.1	10	27	29	33	36	32	10	34
SEN2422	2551979	2553076	cysA	sulfate/thiosulfate transporter subunit	YP_002244505.1	11	31	33	42	38	4	11	5
SEN2424	2553941	2554774	cysU	sulfate/thiosulfate transporter subunit	YP_002244507.1	12	30	32	18	37	35	12	2
SEN2425	2554774	2555790	cysP	thiosulfate transporter subunit	YP_002244508.1	35	36	38	24	45	41	14	42
SEN2426	2555948	2556739	ucpA	short chain dehydrogenase	YP_002244509.1	10	28	30	17	35	33	10	34
SEN2427	2556977	2557876		hypothetical protein	YP_002244510.1	12	30	32	20	40	36	12	38
SEN2428	2557971	2558546		hypothetical protein	YP_002244511.1	11	23	25	28	31	27	11	29
SEN2429	2558608	2559057	yfeZ	hypothetical protein	YP_002244512.1	2	2	20	11	19	20	2	19
SEN2431	2559682	2560551	amiA	N-acetylmuramoyl-l-alanine amidase I	YP_002244514.1	12	36	37	23	32	40	12	41
SEN2432	2560554	2561453	hemF	coproporphyrinogen III oxidase	YP_002244515.1	12	30	32	20	37	35	12	6
SEN2434	2562252	2563304	eutR	transcriptional regulator EutR	YP_002244517.1	13	31	33	19	38	36	13	7
SEN2435	2563352	2563846	eutK	ethanolamine utilization protein EutK	YP_002244518.1	10	27	32	17	30	28	10	5
SEN2436	2563859	2564518	eutL	ethanolamine utilization protein EutL	YP_002244519.1	11	28	30	17	34	32	11	5
SEN2437	2564528	2565424	eutC	ethanolamine ammonia-lyase small subunit	YP_002244520.1	13	32	34	20	40	36	13	7
SEN2438	2565443	2566804	eutB	ethanolamine ammonia-lyase heavy subunit	YP_002244521.1	12	32	34	38	42	37	12	39
SEN2439	2566816	2568219	eutA	reactivating factor for ethanolamine ammonia lyase	YP_002244522.1	12	33	35	20	41	38	12	39
SEN2440	2568216	2569442	eutH	hypothetical protein	YP_002244523.1	10	30	32	17	38	35	10	36
SEN2443	2571589	2572992	eutE	aldehyde dehydrogenase	YP_002244526.1	11	28	30	16	35	33	11	29
SEN2444	2573004	2573303	eutN	ethanolamine utilization protein	YP_002244527.1	4	3	1	3	3	3	4	3
SEN2445	2573404	2573694	eutM	ethanolamine utilization protein	YP_002244528.1	9	8	10	12	3	19	9	4
SEN2446	2573735	2574751	eutD	phosphotransacetylase	YP_002244529.1	11	28	30	34	38	35	11	36
SEN2447	2574748	2575551	eutT	cobalamin adenosyltransferase	YP_002244530.1	10	28	30	17	35	33	10	5
SEN2448	2575548	2576237	eutQ	ethanolamine utilization protein EutQ	YP_002244531.1	10	25	27	16	32	30	10	5
SEN2450	2576707	2577042	eutS	ethanolamine utilization protein EutS	YP_002244533.1	6	20	9	4	26	9	6	5
SEN2451	2577459	2579738	maeB	malic enzyme	YP_002244534.1	12	30	32	19	39	35	12	31
SEN2452	2580010	2580960	talA	transaldolase A	YP_002244535.1	11	28	30	16	34	33	11	29
SEN2453	2580980	2582980	tktB	transketolase	YP_002244536.1	36	37	39	51	47	42	14	44
SEN2454	2583043	2583273		hypothetical protein	YP_002244537.1	5	2	6	5	5	6	5	3
SEN2455	2583401	2584444	ypfG	hypothetical protein	YP_002244538.1	11	30	32	17	37	35	11	5
SEN2456	2584569	2585144	yffH	hypothetical protein	YP_002244539.1	10	12	27	16	33	30	10	2
SEN2457	2585348	2586646		hypothetical protein	YP_002244540.1	13	33	35	21	40	38	13	7
SEN2458	2587095	2589056	aegA	oxidoreductase Fe-S binding subunit	YP_002244541.1	14	35	37	23	43	40	14	41
SEN2459	2589242	2590942	narQ	nitrate/nitrite sensor protein NarQ	YP_002244542.1	12	34	36	22	42	39	12	6
SEN2460	2591127	2594240	acrD	aminoglycoside/multidrug efflux system	YP_002244543.1	35	36	38	49	45	41	14	7
SEN2461	2594814	2595170	yffB	hypothetical protein	YP_002244544.1	2	1	13	8	16	2	2	3
SEN2462	2595174	2596301	dapE	succinyl-diaminopimelate desuccinylase	YP_002244545.1	12	32	34	19	39	37	12	6
SEN2463	2596329	2596529		hypothetical protein	YP_002244546.1	3	3	3	3	1	3	3	1
SEN2465	2598590	2599453		hypothetical protein	YP_002244548.1	14	11	34	21	26	37	14	8
SEN2466	2599584	2600297	purC	phosphoribosylaminoimidazole-succinocarboxamide synthase	YP_002244549.1	12	9	17	5	14	29	12	6
SEN2467	2600472	2601506	nlpB	lipoprotein	YP_002244550.1	11	8	29	17	37	32	11	33
SEN2468	2601523	2602401	dapA	dihydrodipicolinate synthase	YP_002244551.1	11	27	29	16	34	31	11	6
SEN2469	2602547	2603119	gcvR	glycine cleavage system transcriptional repressor	YP_002244552.1	6	1	16	1	18	1	6	2
SEN2470	2603119	2603589	bcp	thioredoxin-dependent thiol peroxidase	YP_002244553.1	3	1	1	1	1	10	3	1
SEN2474	2607580	2608647	perM	hypothetical protein	YP_002244557.1	12	33	34	20	39	36	12	37
SEN2475	2608855	2610318		hypothetical protein	YP_002244558.1	10	30	32	16	40	35	10	37
SEN2476	2610358	2610717	yfgD	arsenate reductase	YP_002244559.1	8	26	20	15	5	27	8	5
SEN2477	2610744	2611469	yfgE	DNA replication initiation factor	YP_002244560.1	4	23	24	13	28	26	4	5
SEN2478	2611540	2612829	uraA	uracil transporter	YP_002244561.1	11	29	31	17	37	34	11	5
SEN2479	2612917	2613543	upp	uracil phosphoribosyltransferase	YP_002244562.1	1	18	19	10	22	20	1	21
SEN2480	2613941	2614993	purM	phosphoribosylaminoimidazole synthetase	YP_002244563.1	12	13	23	16	33	13	12	7
SEN2481	2614993	2615631	purN	phosphoribosylglycinamide formyltransferase	YP_002244564.1	10	4	4	15	6	29	10	5
SEN2482	2615820	2617886	ppk	polyphosphate kinase	YP_002244565.1	11	33	35	19	41	38	11	39
SEN2483	2617891	2619432	ppx	exopolyphosphatase	YP_002244566.1	13	35	37	48	44	40	13	42
SEN2484	2619468	2621681		hypothetical protein	YP_002244567.1	14	37	39	24	46	42	14	43
SEN2488	2622979	2623308		hypothetical protein	YP_002244569.1	9	9	18	3	21	7	9	19
SEN2490	2623838	2625415	guaA	GMP synthase	YP_002244571.1	11	36	38	21	44	41	11	42
SEN2491	2625485	2626951	guaB	inosine 5'-monophosphate dehydrogenase	YP_002244572.1	12	31	45	36	40	35	12	37
SEN2492	2627112	2628461	xseA	exodeoxyribonuclease VII large subunit	YP_002244573.1	13	29	31	19	37	34	13	8
SEN2498	2651979	2652200	yfgJ	hypothetical protein	YP_002244577.1	10	6	8	10	21	6	10	2
SEN2499	2652289	2653761	engA	GTP-binding protein EngA	YP_002244578.1	11	28	30	17	36	33	11	2
SEN2500	2653880	2655058	yfgL	outer membrane protein assembly complex subunit YfgL	YP_002244579.1	13	30	32	19	36	34	13	3
SEN2501	2655069	2655689	yfgM	hypothetical protein	YP_002244580.1	7	21	15	1	2	24	7	2
SEN2502	2655703	2656977	hisS	histidyl-tRNA synthetase	YP_002244581.1	10	26	28	15	33	31	10	2
SEN2503	2657088	2658206	ispG	4-hydroxy-3-methylbut-2-en-1-yl diphosphate synthase	YP_002244582.1	10	27	29	18	36	32	10	34
SEN2505	2659529	2660695	yfgB	ribosomal RNA large subunit methyltransferase N	YP_002244584.1	11	26	28	4	33	31	11	2
SEN2506	2660902	2661333	ndk	nucleoside diphosphate kinase	YP_002244585.1	11	8	16	8	24	23	11	2
SEN2507	2661454	2662317		polyferredoxin	YP_002244586.1	11	28	30	40	36	33	11	2
SEN2508	2662317	2663126		anaerobic reductase subunit	YP_002244587.1	11	28	30	17	37	33	11	3
SEN2511	2666279	2668594	pbpC	penicillin-binding protein 1C	YP_002244590.1	13	37	45	25	40	38	13	3
SEN2512	2668595	2673529		lipoprotein	YP_002244591.1	13	36	38	51	46	41	13	28
SEN2513	2673738	2674580	sseA	3-mercaptopyruvate sulfurtransferase	YP_002244592.1	9	7	28	15	36	31	9	33
SEN2515	2676063	2676848	sseB	enhanced serine sensitivity protein SseB	YP_002244594.1	10	29	31	18	36	34	11	2
SEN2516	2676949	2678232	pepB	aminopeptidase B	YP_002244595.1	13	32	34	21	29	37	13	4
SEN2517	2678410	2678610	yfhJ	hypothetical protein	YP_002244596.1	4	1	1	1	1	1	4	2
SEN2518	2678622	2678957	fdx	ferredoxin	YP_002244597.1	1	6	1	1	1	1	1	1
SEN2519	2678959	2680809	hscA	chaperone protein HscA	YP_002244598.1	11	31	33	19	38	36	11	2
SEN2520	2680822	2681337	hscB	co-chaperone HscB	YP_002244599.1	11	25	27	15	31	29	11	2
SEN2521	2681533	2681856	iscA	iron-sulfur cluster assembly protein	YP_002244600.1	1	1	12	1	1	1	1	2
SEN2522	2681885	2682271	nifU	scaffold protein	YP_002244601.1	9	6	6	1	21	7	9	2
SEN2523	2682299	2683513	nifS	cysteine desulfurase	YP_002244602.1	14	32	34	21	39	37	14	3
SEN2525	2684348	2685079		RNA methyltransferase	YP_002244604.1	12	29	31	18	36	34	12	2
SEN2526	2685198	2686001	suhB	inositol monophosphatase	YP_002244605.1	12	7	31	18	36	34	12	3
SEN2529	2688253	2689071	asrB	anaerobic sulfite reductase subunit B	YP_002244608.1	10	25	27	1	34	31	10	2
SEN2531	2690096	2691082		inner membrane protein	YP_002244610.1	11	32	34	20	39	37	11	25
SEN2533	2691837	2693114	csiE	stationary phase inducible protein CsiE	YP_002244612.1	12	33	34	43	39	37	12	2
SEN2535	2694444	2695697	glyA	serine hydroxymethyltransferase	YP_002244614.1	13	31	32	19	37	35	13	2
SEN2536	2696022	2697212	hmpA	nitric oxide dioxygenase	YP_002244615.1	11	29	30	17	36	33	11	2
SEN2537	2697394	2698938	cadC	DNA-binding transcriptional activator CadC	YP_002244616.1	14	40	42	46	49	45	14	2
SEN2538	2699299	2700630	cadB	lysine/cadaverine antiporter	YP_002244617.1	9	6	23	13	28	26	9	2
SEN2539	2700713	2702857	cadA	lysine decarboxylase	YP_002244618.1	12	33	35	21	40	38	12	2
SEN2540	2702913	2704373	yjdL	transmembrane transport protein	YP_002244619.1	11	31	32	20	39	35	11	36
SEN2541	2704422	2704760	glnB	nitrogen regulatory protein P-II 1	YP_002244620.1	7	8	14	8	4	16	7	2
SEN2542	2704837	2706174	yfhA	transcriptional regulator	YP_002244621.1	12	28	29	11	34	32	12	3
SEN2543	2706171	2706935	yfhG	hypothetical protein	YP_002244622.1	12	29	30	11	35	33	12	2
SEN2544	2706937	2708379	yfhK	sensor kinase protein	YP_002244623.1	12	29	31	11	38	34	12	35
SEN2545	2709017	2712904	purG	phosphoribosylformylglycinamidine synthase	YP_002244624.1	11	33	35	21	43	38	11	40
SEN2547	2713160	2714704	yfhD	transglycosylase	YP_002244625.1	12	31	33	11	38	36	12	2
SEN2548	2714755	2715306	yfhC	tRNA-specific adenosine deaminase	YP_002244626.1	12	25	26	11	20	29	12	2
SEN2549	2715331	2715966	yfhB	hypothetical protein	YP_002244627.1	10	22	23	9	26	25	10	2
SEN2550	2715970	2717331		PTS system transporter subunit IIB	YP_002244628.1	14	33	15	12	39	37	14	25
SEN2551	2717342	2718235	murQ	N-acetylmuramic acid 6-phosphate etherase	YP_002244629.1	10	26	28	9	19	30	10	2
SEN2552	2718351	2719199	yfhH	DNA-binding transcriptional regulator	YP_002244630.1	10	26	9	9	32	29	10	3
SEN2553	2719238	2720104		2-dehydropantoate 2-reductase	YP_002244631.1	11	27	29	10	34	31	11	20
SEN2554	2720177	2721373		transmembrane transport protein	YP_002244632.1	10	24	26	33	31	29	10	2
SEN2555	2721489	2722415		transcriptional regulator	YP_002244633.1	10	24	26	9	5	29	10	2
SEN2556	2722453	2722713	yfhL	ferredoxin	YP_002244634.1	15	6	16	8	2	6	9	2
SEN2557	2722825	2723205	acpS	4'-phosphopantetheinyl transferase	YP_002244635.1	8	2	19	23	2	20	8	2
SEN2558	2723205	2723936	pdxJ	pyridoxine 5'-phosphate synthase	YP_002244636.1	10	22	24	9	27	26	10	2
SEN2559	2723948	2724676	recO	DNA repair protein RecO	YP_002244637.1	11	6	16	10	28	27	11	2
SEN2560	2724688	2725593	era	GTP-binding protein Era	YP_002244638.1	10	26	28	9	32	31	10	2
SEN2561	2725590	2726270	rnc	ribonuclease III	YP_002244639.1	10	25	27	9	33	30	10	2
SEN2562	2726544	2727518	lepB	signal peptidase I	YP_002244640.1	10	27	29	9	34	31	10	20
SEN2563	2727535	2729334	lepA	GTP-binding protein LepA	YP_002244641.1	12	32	34	45	42	37	12	38
SEN2564	2729585	2730064	rseC	SoxR reducing system protein RseC	YP_002244642.1	1	24	26	9	31	29	1	2
SEN2565	2730061	2731017	rseB	periplasmic negative regulator of sigmaE	YP_002244643.1	12	23	25	11	15	28	12	2
SEN2566	2731017	2731667	rseA	anti-RNA polymerase sigma factor SigE	YP_002244644.1	1	1	1	1	11	1	1	1
SEN2567	2731699	2732274	rpoE	RNA polymerase sigma factor RpoE	YP_002244645.1	5	3	5	5	2	3	5	2
SEN2568	2732700	2734322	nadB	L-aspartate oxidase	YP_002244646.1	13	32	34	12	40	37	13	3
SEN2570	2735174	2736508	srmB	ATP-dependent RNA helicase SrmB	YP_002244648.1	13	35	37	22	42	40	13	3
SEN2571	2736526	2737425	yfiE	LysR family transcriptional regulator	YP_002244649.1	12	4	28	11	33	31	12	2
SEN2572	2737528	2738115	yfiK	neutral amino-acid efflux protein	YP_002244650.1	11	24	26	10	29	14	11	2
SEN2573	2738177	2738560	yfiD	autonomous glycyl radical cofactor GrcA	YP_002244651.1	7	6	11	6	14	5	7	2
SEN2574	2738879	2739568	ung	uracil-DNA glycosylase	YP_002244652.1	12	28	30	11	35	33	12	3
SEN2575	2739684	2740721	yfiF	methyltransferase	YP_002244653.1	11	10	28	10	33	31	11	21
SEN2576	2740925	2741344	trxC	thioredoxin 2	YP_002244654.1	11	10	23	27	25	4	11	2
SEN2577	2741417	2742097	yfiP	hypothetical protein	YP_002244655.1	12	27	29	18	34	32	12	28
SEN2578	2742151	2744811	yfiQ	acyl-CoA synthetase	YP_002244656.1	14	34	36	13	43	39	14	40
SEN2579	2744926	2746281	pssA	phosphatidylserine synthase	YP_002244657.1	12	28	30	11	6	33	12	29
SEN2580	2746326	2746649	yfiM	hypothetical protein	YP_002244658.1	9	9	9	1	1	9	9	1
SEN2581	2746646	2747947	kgtP	alpha-ketoglutarate transporter	YP_002244659.1	13	31	33	20	39	36	13	37
SEN2582	2748051	2748506		hypothetical protein	YP_002244660.1	11	22	7	10	23	26	11	23
SEN2583	2754286	2756859	clpB	protein disaggregation chaperone	YP_002244661.1	16	34	36	15	42	39	16	40
SEN2584	2756989	2757720	yfiH	hypothetical protein	YP_002244662.1	6	23	25	4	2	26	6	2
SEN2585	2757717	2758697	rluD	23S rRNA pseudouridine synthase D	YP_002244663.1	9	30	32	8	2	35	9	2
SEN2586	2758829	2759566	yfiO	outer membrane protein assembly complex subunit YfiO	YP_002244664.1	9	20	8	8	13	6	9	21
SEN2587	2759838	2760176	yfiA	translation inhibitor protein RaiA	YP_002244665.1	6	3	3	3	10	3	6	2
SEN2588	2760427	2761587	pheA	bifunctional chorismate mutase/prephenate dehydratase	YP_002244666.1	11	28	29	10	34	32	11	2
SEN2590	2762514	2763581	tyrA	bifunctional chorismate mutase/prephenate dehydrogenase	YP_002244668.1	10	26	28	9	34	31	10	32
SEN2591	2763645	2764715	aroF	phospho-2-dehydro-3-deoxyheptonate aldolase	YP_002244669.1	11	25	27	10	32	30	11	2
SEN2593	2765666	2766886	yfiN	hypothetical protein	YP_002244671.1	6	32	34	19	9	38	6	39
SEN2594	2767043	2767390	rplS	50S ribosomal protein L19	YP_002244672.1	1	1	1	1	1	1	1	1
SEN2595	2767431	2768198	trmD	tRNA (guanine-N(1)-)-methyltransferase	YP_002244673.1	11	27	28	16	8	4	11	8
SEN2596	2768243	2768791	rimM	16S rRNA-processing protein RimM	YP_002244674.1	5	5	13	8	15	5	5	8
SEN2597	2768810	2769058	rpsP	30S ribosomal protein S16	YP_002244675.1	1	1	1	1	1	3	1	1
SEN2598	2769311	2770672	ffh	signal recognition particle protein	YP_002244676.1	9	28	30	16	35	33	9	2
SEN2599	2770838	2771629	corE	hypothetical protein	YP_002244677.1	10	24	6	16	30	28	10	2
SEN2600	2771736	2772935	yfjD	hypothetical protein	YP_002244678.1	11	28	30	16	34	33	11	2
SEN2602	2773696	2774286	grpE	heat shock protein GrpE	YP_002244680.1	11	24	24	4	2	26	11	2
SEN2603	2774410	2775288	ppnK	inorganic polyphosphate/ATP-NAD kinase	YP_002244681.1	10	24	26	15	5	28	10	2
SEN2604	2775374	2777035	recN	recombination and repair protein	YP_002244682.1	12	32	34	22	39	37	12	2
SEN2605	2777184	2777522	smpA	hypothetical protein	YP_002244683.1	1	5	1	1	1	3	1	1
SEN2607	2777968	2778444	yfjG	hypothetical protein	YP_002244685.1	6	15	6	10	13	6	6	2
SEN2608	2778594	2779076	smpB	SsrA-binding protein	YP_002244686.1	1	12	13	5	15	14	1	2
SEN2610	2791230	2792639		type I secretion protein	YP_002244688.1	13	30	32	11	37	35	13	2
SEN2611	2792636	2794816		type I secretion protein ATP-binding protein	YP_002244689.1	12	31	33	11	40	36	12	37
SEN2612	2794824	2795987		type I secretion protein	YP_002244690.1	11	30	32	10	37	35	11	2
SEN2619	2801306	2802421	iroB	glycosyltransferase	YP_002244694.1	14	29	31	12	39	34	36	37
SEN2620	2802502	2806158	iroC	ABC transporter	YP_002244695.1	12	35	36	21	41	39	12	26
SEN2621	2806268	2807512	iroD	ferric enterochelin esterase	YP_002244696.1	11	29	42	17	37	34	11	35
SEN2622	2807544	2808473	iroE	hypothetical protein	YP_002244697.1	10	25	27	9	32	30	10	2
SEN2623	2808515	2810695	iroN	outer membrane receptor FepA	YP_002244698.1	15	36	37	41	44	40	15	5
SEN2625	2813299	2814228	virK	virulence protein	YP_002244700.1	10	3	27	15	30	11	10	2
SEN2626	2814522	2815418	mig-14	transcriptional regulator	YP_002244701.1	10	26	27	15	32	12	10	2
SEN2627	2816140	2817153	nxiA	cation transporter	YP_002244702.1	12	31	33	19	39	36	12	37
SEN2628	2817286	2818701	tctE	two-component system sensor kinase	YP_002244703.1	11	30	32	17	39	35	11	31
SEN2630	2819517	2820494		hypothetical protein	YP_002244705.1	12	27	29	18	34	32	12	3
SEN2631	2820506	2820940		hypothetical protein	YP_002244706.1	11	3	21	16	26	24	11	20
SEN2632	2820951	2822465		hypothetical protein	YP_002244707.1	12	32	34	19	41	37	12	3
SEN2633	2822760	2823746		hypothetical protein	YP_002244708.1	10	28	29	16	34	32	10	3
SEN2634	2823772	2825040	ygaF	hydroxyglutarate oxidase	YP_002244709.1	12	33	35	20	41	38	12	34
SEN2635	2825062	2826510	gabD	succinate-semialdehyde dehydrogenase I	YP_002244710.1	13	34	35	39	41	38	13	3
SEN2636	2826525	2827808	gabT	4-aminobutyrate aminotransferase	YP_002244711.1	13	30	32	19	37	35	13	2
SEN2637	2827938	2829338	gabP	gamma-aminobutyrate transporter	YP_002244712.1	11	31	33	43	39	13	11	37
SEN2638	2829380	2830057	ygaE	DNA-binding transcriptional regulator CsiR	YP_002244713.1	11	13	30	17	2	33	11	2
SEN2639	2830079	2830528	ygaU	LysM domain/BON superfamily protein	YP_002244714.1	10	10	23	4	6	2	10	2
SEN2640	2830628	2830786	yqaE	hypothetical protein	YP_002244715.1	1	3	4	1	1	1	1	1
SEN2641	2830969	2831268		ArsR family regulatory protein	YP_002244716.1	6	1	8	1	6	20	6	2
SEN2642	2831278	2831805	ygaP	hypothetical protein	YP_002244717.1	13	30	32	12	36	35	13	4
SEN2643	2832153	2832554	stpA	DNA binding protein	YP_002244718.1	3	11	3	3	3	12	3	2
SEN2644	2833252	2833701		hypothetical protein	YP_002244719.1	9	7	1	1	16	19	9	16
SEN2646	2834236	2834574	ygaM	hypothetical protein	YP_002244721.1	4	18	20	7	23	22	4	2
SEN2647	2834658	2835992		transcriptional regulator	YP_002244722.1	14	34	35	23	41	38	14	4
SEN2648	2836081	2836512		hypothetical protein	YP_002244723.1	12	27	28	33	2	26	12	2
SEN2649	2836509	2836685		hypothetical protein	YP_002244724.1	11	25	26	18	2	28	11	2
SEN2650	2836784	2837029	nrdH	glutaredoxin-like protein	YP_002244725.1	2	13	8	3	3	7	2	3
SEN2652	2837409	2839553	nrdE	ribonucleotide-diphosphate reductase subunit alpha	YP_002244727.1	13	32	33	21	39	36	13	3
SEN2653	2839564	2840523	nrdF	ribonucleotide-diphosphate reductase subunit beta	YP_002244728.1	13	31	32	20	38	35	13	3
SEN2654	2840878	2842080	proV	glycine betaine transporter ATP-binding subunit	YP_002244729.1	10	33	34	20	39	33	10	2
SEN2656	2843207	2844202	proX	glycine betaine transporter periplasmic subunit	YP_002244731.1	12	29	30	19	3	33	12	3
SEN2657	2844367	2845551		transmembrane transport protein	YP_002244732.1	13	31	33	13	39	36	13	3
SEN2658	2846048	2846578	emrR	transcriptional repressor MprA	YP_002244733.1	9	8	5	11	2	21	9	2
SEN2659	2846705	2847877	emrA	multidrug resistance protein A	YP_002244734.1	12	32	7	20	39	35	12	37
SEN2660	2847894	2849432	emrB	multidrug resistance protein B	YP_002244735.1	13	34	36	21	41	8	13	3
SEN2661	2849481	2850851		glycoporin	YP_002244736.1	13	33	35	23	40	38	13	3
SEN2662	2851197	2851712	luxS	S-ribosylhomocysteinase	YP_002244737.1	7	21	5	5	2	23	7	2
SEN2663	2851862	2853418	gshA	glutamate--cysteine ligase	YP_002244738.1	12	30	31	18	37	34	12	35
SEN2664	2853495	2853920	yqaA	hypothetical protein	YP_002244739.1	9	2	2	8	5	1	9	2
SEN2665	2853917	2854483	yqaB	fructose-1-phosphatase	YP_002244740.1	10	24	6	10	26	4	10	2
SEN2667	2855604	2855789	csrA	carbon storage regulator	YP_002244741.1	1	1	1	1	1	1	1	1
SEN2668	2856024	2858654	alaS	alanyl-tRNA synthetase	YP_002244742.1	33	36	38	48	44	41	14	26
SEN2669	2858890	2859390	recX	recombination regulator RecX	YP_002244743.1	6	18	1	12	22	20	6	2
SEN2670	2859507	2860568	recA	recombinase A	YP_002244744.1	12	12	7	18	33	31	12	29
SEN2671	2860653	2861150	ygaD	competence damage-inducible protein A	YP_002244745.1	10	26	7	15	29	7	10	27
SEN2672	2861629	2862708	mltB	murein hydrolase B	YP_002244746.1	13	33	8	22	40	8	13	37
SEN2673	2862962	2863525	srlA	PTS system glucitol/sorbitol-specific transporter subunit IIBC	YP_002244747.1	9	8	5	14	22	21	9	19
SEN2674	2863522	2864493	srlE	PTS system glucitol/sorbitol-specific transporter subunit IIBC	YP_002244748.1	11	30	7	18	36	33	11	26
SEN2675	2864505	2864867	slrB	PTS system glucitol/sorbitol-specific transporter subunit IIA	YP_002244749.1	2	16	6	11	18	10	2	2
SEN2676	2864879	2865658	srlD	sorbitol-6-phosphate dehydrogenase	YP_002244750.1	10	26	25	16	29	27	10	23
SEN2677	2865735	2866094	gutM	DNA-binding transcriptional activator GutM	YP_002244751.1	10	1	7	11	23	20	10	16
SEN2679	2867058	2868023	gutQ	D-arabinose 5-phosphate isomerase	YP_002244753.1	10	30	32	42	31	36	10	31
SEN2680	2868020	2869540	ygaA	anaerobic nitric oxide reductase transcriptional regulator	YP_002244754.1	15	33	35	22	41	38	15	39
SEN2681	2869726	2871165		anaerobic nitric oxide reductase flavorubredoxin	YP_002244755.1	11	29	31	40	36	34	11	30
SEN2682	2871162	2872295	ygbD	nitric oxide reductase	YP_002244756.1	13	30	32	19	39	35	13	37
SEN2684	2874778	2875323	hydN	electron transport protein HydN	YP_002244758.1	11	25	5	1	18	18	11	26
SEN2687	2876361	2876831	hycI	hydrogenase 3 maturation protease	YP_002244759.1	10	26	28	37	33	30	10	27
SEN2689	2877231	2877998	hycG	formate hydrogenlyase subunit 7	YP_002244761.1	11	28	30	17	35	33	11	29
SEN2690	2877998	2878540	hycF	formate hydrogenlyase complex iron-sulfur subunit	YP_002244762.1	11	9	32	14	36	34	11	35
SEN2691	2878550	2880259	hycE	formate hydrogenlyase subunit 5	YP_002244763.1	11	32	34	18	40	37	11	33
SEN2692	2880277	2881200	hycD	formate hydrogenlyase subunit 4	YP_002244764.1	12	33	35	23	41	38	12	34
SEN2693	2881203	2883029	hycC	formate hydrogenlyase subunit 3	YP_002244765.1	13	35	36	23	41	39	13	3
SEN2694	2883029	2883637	hycB	formate hydrogenlyase subunit 2	YP_002244766.1	10	14	12	1	11	13	10	22
SEN2695	2883783	2884244	hycA	formate hydrogenlyase regulatory protein HycA	YP_002244767.1	8	1	18	10	20	19	8	3
SEN2696	2884454	2884810	hypA	hydrogenase nickel incorporation protein	YP_002244768.1	4	1	1	1	1	1	4	1
SEN2697	2884879	2885751	hypB	hydrogenase nickel incorporation protein HypB	YP_002244769.1	11	27	29	17	35	32	11	33
SEN2699	2886014	2887135	hypD	hydrogenase expression/formation protein HypD	YP_002244771.1	12	30	32	19	38	35	12	36
SEN2700	2887132	2888142	hypE	hydrogenase isoenzymes formation protein HypE	YP_002244772.1	12	30	32	18	38	35	12	2
SEN2701	2888361	2890439	fhlA	transcriptional activator of the formate hydrogenlyase system	YP_002244773.1	13	33	35	20	42	38	13	2
SEN2702	2890501	2890845	ygbA	hypothetical protein	YP_002244774.1	8	3	2	13	4	11	8	2
SEN2703	2891027	2891944	sitA	Iron transport protein periplasmic-binding protein	YP_002244775.1	12	30	32	18	2	35	12	2
SEN2704	2891941	2892762	sitB	Iron transport protein ATP-binding protein	YP_002244776.1	11	30	8	18	27	8	11	2
SEN2705	2892759	2893619	sitC	Iron transport protein inner membrane protein	YP_002244777.1	11	31	33	18	38	36	11	2
SEN2708	2895626	2896381	sprB	AraC family transcriptional regulator	YP_002244780.1	11	25	27	10	31	30	11	2
SEN2719	2906195	2906677	iagB	cell invasion protein	YP_002244791.1	10	11	24	10	3	27	10	3
SEN2720	2906731	2908362	sptP	tyrosine phosphatase	YP_002244792.1	11	31	33	20	38	36	11	2
SEN2722	2909072	2909320	iacP	acyl carrier protein	YP_002244794.1	1	7	3	20	4	19	1	2
SEN2723	2909339	2911396	sipA	pathogenicity island 1 effector protein	YP_002244795.1	11	31	33	21	39	36	11	38
SEN2725	2912517	2913746	sipC	pathogenicity island 1 effector protein	YP_002244797.1	11	29	31	18	35	33	11	34
SEN2726	2913774	2915555	sipB	pathogenicity island 1 effector protein	YP_002244798.1	11	29	31	20	35	34	11	30
SEN2727	2915558	2916055	sicA	hypothetical protein	YP_002244799.1	7	5	15	9	16	5	7	13
SEN2728	2916193	2917263	spaS	surface presentation of antigens protein SpaS	YP_002244800.1	2	17	24	2	29	27	2	23
SEN2730	2918045	2918305	spaQ	secretory protein	YP_002244802.1	4	2	7	1	2	1	4	4
SEN2732	2918995	2919906	spaO	surface presentation of antigens protein SpaO	YP_002244804.1	10	26	28	16	33	31	10	27
SEN2733	2919906	2920916	invJ	surface presentation of antigens protein	YP_002244805.1	10	26	28	16	34	31	10	33
SEN2735	2921337	2922632	invC	ATP synthase SpaL	YP_002244807.1	12	32	34	20	29	37	12	38
SEN2736	2922629	2923036	invB	secretory protein	YP_002244808.1	3	3	5	5	14	3	3	3
SEN2737	2923060	2925117	invA	secretory protein	YP_002244809.1	29	31	33	38	27	37	12	32
SEN2738	2925142	2926260	invE	cell invasion protein	YP_002244810.1	9	27	29	15	34	32	9	28
SEN2739	2926257	2927945	invG	secretory protein	YP_002244811.1	11	30	32	18	35	7	11	31
SEN2740	2927942	2928592	invF	AraC family regulatory protein	YP_002244812.1	10	21	23	1	14	6	10	22
SEN2741	2929048	2929491	invH	cell adherance/invasion protein	YP_002244813.1	11	25	12	16	30	29	11	26
SEN2745	2931805	2932461	pphB	serine/threonine-specific protein phosphatase 2	YP_002244816.1	9	23	23	15	28	26	9	24
SEN2748	2935080	2937605	mutS	DNA mismatch repair protein MutS	YP_002244820.1	14	33	35	13	42	38	14	39
[truncated: 1,434 more rows]
