# Supplementary material for: Genomic Comparison of Eight Closed Genomes of Multidrug-Resistant Salmonella enterica Strains Isolated From Broiler Farms and Processing Plants in Trinidad and Tobago
Source: Front Microbiol. 2022 May 10;13:863104. doi: 10.3389/fmicb.2022.863104 (PMC9127609; doi:10.3389/fmicb.2022.863104)
Supplement: Supplementary file 2 [file Table_2.XLSX]

## Sheet: Salmonella_trinidad_cgMLST_...
Supplementary Table 2. in silico virulence genes presence and/or abscense in the 8 genomes closed in this study.
Sample ID	ST	avrA	bcfA	bcfB	bcfC	bcfD	bcfE	bcfF	bcfG	cdtB	csgA	csgB	csgC	csgD	csgE	csgF	csgG	fimC	fimD	fimF	fimH	fimI	gogB	grvA	invA	invB	invC	invE	invF	invG	invH	invI	invJ	lpfA	lpfB	lpfC	lpfD	lpfE	mgtB	mgtC	mig-14	misL	orgA	orgB	orgC	pefA	pefB	pefC	pefD
CFSAN103872	1510	+	+	+	+	+	+	+	+	-	+	+	+	+	+	+	+	+	+	+	+	+	-	-	+	+	+	+	+	+	+	+	+	+	+	+	-	+	+	+	+	+	+	-	+	-	-	-	-
CFSAN103828	152	+	+	+	+	+	+	+	+	-	+	+	+	+	+	+	+	+	+	+	+	+	-	-	+	+	+	+	+	+	+	+	+	+	+	+	-	+	+	+	+	+	+	-	+	-	-	-	-
CFSAN103852	19	+	+	+	+	+	+	+	+	-	+	+	+	+	+	+	+	+	+	+	+	+	+	+	+	+	+	+	+	+	+	+	+	+	+	+	+	+	+	+	+	+	+	+	+	+	+	+	+
CFSAN103840	24	+	+	+	+	+	+	+	+	+	+	+	+	+	+	+	+	+	+	+	+	+	-	-	+	+	+	+	+	+	+	+	+	-	-	-	-	-	+	+	+	+	+	+	+	-	-	-	-
CFSAN103854	292	+	+	+	+	+	+	+	+	-	+	+	+	+	+	+	+	+	+	+	+	+	-	-	+	+	+	+	+	+	+	+	+	+	+	+	-	+	+	+	+	+	+	-	+	-	-	-	-
CFSAN103796	32	+	+	+	+	+	+	+	+	-	+	+	+	+	+	+	+	+	+	+	+	+	-	-	+	+	+	+	+	+	+	+	+	+	+	+	+	+	+	+	+	+	+	-	+	-	-	-	-
CFSAN103816	32	+	+	+	+	+	+	+	+	-	+	+	+	+	+	+	+	+	+	+	+	+	-	-	+	+	+	+	+	+	+	+	+	+	+	+	+	+	+	+	+	+	+	-	+	-	-	-	-
CFSAN103862	96	+	+	+	+	+	+	+	+	+	+	+	+	+	+	+	-	+	+	+	+	+	-	-	+	+	+	+	+	+	+	+	+	-	-	-	-	-	+	+	+	+	-	-	-	-	-	-	-
[truncated: 82 more columns]

## Sheet: virulence genes per function
Target	ST	avrA	bcfA	bcfB	bcfC	bcfD	bcfE	bcfF	bcfG	gogB	slrP	sptP	steA	steB	steC
CFSAN103796	32	+	+	+	+	+	+	+	+	-	+	+	+	+	+
CFSAN103854	292	+	+	+	+	+	+	+	+	-	-	+	+	+	+
CFSAN103872	1510	+	+	+	+	+	+	+	+	-	-	+	+	+	+
CFSAN103852	19	+	+	+	+	+	+	+	+	+	+	+	+	+	+
CFSAN103840	24	+	+	+	+	+	+	+	+	-	-	+	+	+	+
CFSAN103828	32	+	+	+	+	+	+	+	+	-	-	+	+	+	+
CFSAN103816	96	+	+	+	+	+	+	+	+	-	+	+	+	+	+
CFSAN103862	152	+	+	+	+	+	+	+	+	-	-	+	+	+	+
	ST	csgA	csgB	csgC	csgD	csgE	csgF	csgG	fimC	fimD	fimF	fimH	fimI	lpfA	lpfB	lpfC	lpfD	lpfE	misL	pefA	pefB	pefC	pefD	ratB	shdA	sinH
CFSAN103796	32	+	+	+	+	+	+	+	+	+	+	+	+	+	+	+	+	+	+	-	-	-	-	+	+	+
CFSAN103854	292	+	+	+	+	+	+	+	+	+	+	+	+	+	+	+	-	+	+	-	-	-	-	-	-	+
CFSAN103872	1510	+	+	+	+	+	+	+	+	+	+	+	+	+	+	+	-	+	+	-	-	-	-	-	-	+
CFSAN103852	19	+	+	+	+	+	+	+	+	+	+	+	+	+	+	+	+	+	+	-	-	-	-	+	+	+
CFSAN103840	24	+	+	+	+	+	+	+	+	+	+	+	+	-	-	-	-	-	+	-	-	-	-	+	-	+
CFSAN103828	32	+	+	+	+	+	+	+	+	+	+	+	+	+	+	+	-	+	-	-	-	-	-	-	-	+
CFSAN103816	96	+	+	+	+	+	+	+	+	+	+	+	+	+	+	+	+	+	+	-	-	-	-	+	+	+
CFSAN103862	152	+	+	+	+	+	+	-	+	+	+	+	+	-	-	-	-	-	+	-	-	-	-	+	-	+
		Agf (Thin aggregative fimbriae (or curli))								Type 1 fimbriae				Lpf (Long polar fimbriae)					MisL	Pef (Plasmid-encoded fimbriae)				RatB	ShdA	SinH
											Adherence
	ST	grvA
CFSAN103796	32	-
CFSAN103854	292	-
CFSAN103872	1510	-
CFSAN103852	19	+
CFSAN103840	24	-
CFSAN103828	32	-
CFSAN103816	96	-
CFSAN103862	152	-
		GrvA
											Antivirulence
	ST	mgtB	mgtC
CFSAN103796	32	+	+
CFSAN103854	292	+	+
CFSAN103872	1510	+	+
CFSAN103852	19	+	+
CFSAN103840	24	+	+
CFSAN103828	32	+	+
CFSAN103816	96	+	+
CFSAN103862	152	+	+
		MgtBC			SPI-3
					SPI-3						Magnesium uptake
								missing			Regulation
	ST	mig-14
CFSAN103796	32	+
CFSAN103854	292	+
CFSAN103872	1510	+
CFSAN103852	19	+
CFSAN103840	24	+
CFSAN103828	32	+
CFSAN103816	96	+
CFSAN103862	152	+
		Mig-14
											Resistance to antimicrobial peptides
	ST	invA	invB	invC	invE	invF	invG	invH	invI	invJ	orgA	orgB	orgC	sicA	sicP	prgH	prgI	prgJ	prgK	sipA sspA	sipB sspB	sipC sspC	sipD	sopB sigD	spaO	spaP	spaQ	spaR	spaS	sopA	sopD	sopE2
CFSAN103796	32	+	+	+	+	+	+	+	+	+	+	-	+	+	+	+	+	+	+	+	+	+	+	+	+	+	+	+	+	+	+	+
CFSAN103854	292	+	+	+	+	+	+	+	+	+	+	-	+	+	+	+	+	+	+	+	+	+	+	+	+	+	+	+	+	+	+	+
CFSAN103872	1510	+	+	+	+	+	+	+	+	+	+	-	+	+	+	+	+	+	+	+	+	+	+	+	+	+	+	+	+	+	+	+
CFSAN103852	19	+	+	+	+	+	+	+	+	+	+	+	+	+	+	+	+	+	+	+	+	+	+	+	+	+	+	+	+	+	+	+
CFSAN103840	24	+	+	+	+	+	+	+	+	+	+	+	+	+	+	+	+	+	+	+	+	+	+	+	+	+	+	+	+	+	+	+
CFSAN103828	32	+	+	+	+	+	+	+	+	+	+	-	+	+	+	+	+	+	+	+	+	+	+	+	+	+	+	+	+	+	+	+
CFSAN103816	96	+	+	+	+	+	+	+	+	+	+	-	+	+	+	+	+	+	+	+	+	+	+	+	+	+	+	+	+	+	+	+
CFSAN103862	152	+	+	+	+	+	+	+	+	+	-	-	-	+	+	-	-	-	-	+	+	+	+	+	+	+	+	+	+	+	+	+
											TTSS(SPI-1 encode)
	ST	sseA	sseB	sseC	sseD	sseE	sseF	sseG	sseI srfH	sseJ	sseK1	sseK2	sseL	sscA	sscB	spiC ssaB	sifA	sifB	sspH1	sspH2	pipB	pipB2	sopD2	ssaC	ssaD	ssaE	ssaG	ssaH	ssaI	ssaJ	ssaK	ssaL	ssaM	ssaN	ssaO	ssaP	ssaQ	ssaR	ssaS	ssaT	ssaU	ssaV
CFSAN103796	32	+	+	+	+	+	+	+	-	+	+	+	+	+	+	+	+	+	-	+	+	+	+	+	+	+	+	+	+	+	+	+	+	+	+	+	+	+	+	+	+	+
CFSAN103854	292	+	+	+	+	+	+	+	-	+	+	+	+	+	+	+	+	+	-	-	+	+	+	+	+	+	+	+	+	+	+	+	+	+	+	+	+	+	+	+	+	+
CFSAN103872	1510	+	+	+	+	+	+	+	-	+	+	+	+	+	+	+	+	+	-	-	+	+	+	+	+	+	+	+	+	+	+	+	+	+	+	+	+	+	+	+	+	+
CFSAN103852	19	+	+	+	+	+	+	+	+	+	+	+	+	+	+	+	+	+	-	+	+	+	+	+	+	+	+	+	+	+	+	+	+	+	+	+	+	+	+	+	+	+
CFSAN103840	24	+	+	+	+	+	+	+	-	+	-	-	+	+	+	+	+	+	+	-	+	+	+	+	+	+	+	+	+	+	+	+	+	+	+	+	+	+	+	+	+	+
CFSAN103828	32	+	+	+	+	+	+	+	-	+	+	-	+	+	+	+	+	+	-	-	+	+	+	+	+	+	+	+	+	+	+	+	+	+	+	+	+	+	+	+	+	+
CFSAN103816	96	+	+	+	+	+	+	+	-	+	+	+	+	+	+	+	+	+	-	+	+	+	+	+	+	+	+	+	+	+	+	+	+	+	+	+	+	+	+	+	+	+
CFSAN103862	152	+	+	+	+	+	+	+	-	+	-	-	+	+	+	+	+	+	-	-	+	+	+	+	+	+	+	+	+	+	+	+	+	+	+	+	+	+	+	+	+	+
		TTSS(SPI-2 encode)
	ST	rck
CFSAN103796	32	-
CFSAN103854	292	-
CFSAN103872	1510	-
CFSAN103852	19	-
CFSAN103840	24	-
CFSAN103828	32	-
CFSAN103816	96	-
CFSAN103862	152	-
		Serum resistance		plasmid
	ST	sodCI
CFSAN103796	32	-
CFSAN103854	292	-
CFSAN103872	1510	-
CFSAN103852	19	+
CFSAN103840	24	-
CFSAN103828	32	-
CFSAN103816	96	-
CFSAN103862	152	-
		Stress protein
	ST	spvB	spvC	spvR
CFSAN103796	32	-	-	-
CFSAN103854	292	-	-	-
CFSAN103872	1510	-	-	-
CFSAN103852	19	-	-	-
CFSAN103840	24	-	-	-
CFSAN103828	32	-	-	-
CFSAN103816	96	-	-	-
CFSAN103862	152	-	-	-
		Toxin		plasmid encoded
	ST	cdtB
CFSAN103796	32	-
CFSAN103854	292	-
CFSAN103872	1510	-
CFSAN103852	19	-
CFSAN103840	24	+
CFSAN103828	32	-
CFSAN103816	96	-
CFSAN103862	152	+
		Toxin
	ST	tviB	tviC	tviD	tviE	vexA	vexB	vexC	vexD	vexE
CFSAN103796	32	-	-	-	-	-	-	-	-	-
CFSAN103854	292	-	-	-	-	-	-	-	-	-
CFSAN103872	1510	-	-	-	-	-	-	-	-	-
CFSAN103852	19	-	-	-	-	-	-	-	-	-
CFSAN103840	24	-	-	-	-	-	-	-	-	-
CFSAN103828	32	-	-	-	-	-	-	-	-	-
CFSAN103816	96	-	-	-	-	-	-	-	-	-
CFSAN103862	152	-	-	-	-	-	-	-	-	-
		Immune evasion		Vi antigen (S. enterica (serovar typhi))
